# Supplementary material for: Molecular Mechanisms Underlying Salt Tolerance in Maize: A Combined Transcriptome and Metabolome Analysis
Source: Plants (Basel). 2025 Jul 2;14(13):2031. doi: 10.3390/plants14132031 (PMC12251963; doi:10.3390/plants14132031)
Supplement: Supplementary file 1 [file plants-14-02031-s001.zip › Supplementary Files/Supplementary Tables/Table S1. Primers used in qRT-PCR under study..xls]

## Sheet: Sheet1
Table S1. Primers used in qRT-PCR under study.
>ZmTuB
Forward	CTACCTCACGGCATCTGCTATGT
Reverse	GTCACACACACTCGACTTCACG
>Zm00001d005766
Forward	AGTGCCAGCGCATGATC
Reverse	TCCATGAGCTTGACGAACTC
>Zm00001d007188
Forward	GGAGCTGATGGACATGTACG
Reverse	ACGGTGTCGCCAAATAGAC
>Zm00001d009626
Forward	AGCGTCATTCACCCATCAG
Reverse	TTCGGGAGACTGCTAAAATCC
>Zm00001d011656
Forward	ATTGCAGGAGTGGTAGCTG
Reverse	ATCCCGCATTTTCTATCCCG
>Zm00001d014840
Forward	CATCGCCAACATCATCAACG
Reverse	TCGAAGCAGTCCAAGTTGTC
>Zm00001d014842
Forward	GCTCTCCTACAACTACAACTACG
Reverse	GCCGTCATCCAGAACCAG
>Zm00001d019734
Forward	TGCTCAACTTTCCCGTGG
Reverse	CTTGTTCTTGTTCTTGTTCGGG
>Zm00001d020100
Forward	CTTCTACGGAGTGTTCGACG
Reverse	GTTCCATCGCCACGGTC
