# Supplementary material for: Molecular Mechanisms Underlying Salt Tolerance in Maize: A Combined Transcriptome and Metabolome Analysis
Source: Plants (Basel). 2025 Jul 2;14(13):2031. doi: 10.3390/plants14132031 (PMC12251963; doi:10.3390/plants14132031)
Supplement: Supplementary file 1 [file plants-14-02031-s001.zip › Supplementary Files/Supplementary Tables/Table S2.Transcriptome data.xlsx]

## Sheet: Sheet1
Table S2 Transcriptome data
	Clean Reads Count(#)	Total Reads Count(#)	Q30 Bases Ratio(%)	N Bases Ratio(%)	GC Bases Ratio(%)
ZmCK-1	64038606	68271254	0.9616	0.0001	0.5732
ZmCK-2	56185372	60042856	0.9612	0.0001	0.5745
ZmCK-3	59429874	64015582	0.9602	0.0001	0.5811
Zm50-1	79047688	84931198	0.9584	0.0001	0.5743
Zm50-2	71236186	76716644	0.9572	0.0001	0.5773
Zm50-3	63723454	67641736	0.9636	0.0001	0.5704
Zm100-1	66543562	71135330	0.9612	0.0001	0.5809
Zm100-2	60033658	64134030	0.9608	0.0001	0.5811
Zm100-3	69404008	74545168	0.9596	0.0001	0.5746
Zm150-1	48411314	51731460	0.9605	0.0001	0.5785
Zm150-2	65914244	70980588	0.957	0.0001	0.5786
Zm150-3	67000820	71714148	0.9603	0.0001	0.5753
Zm200-1	62846268	67311034	0.9558	0.0001	0.5729
Zm200-2	59543870	63196536	0.966	0.0001	0.5715
Zm200-3	59318836	63021660	0.9618	0.0001	0.5695
