# Supplementary material for: Molecular Mechanisms Underlying Salt Tolerance in Maize: A Combined Transcriptome and Metabolome Analysis
Source: Plants (Basel). 2025 Jul 2;14(13):2031. doi: 10.3390/plants14132031 (PMC12251963; doi:10.3390/plants14132031)
Supplement: Supplementary file 1 [file plants-14-02031-s001.zip › Supplementary Files/Supplementary Tables/Table S3. Significant DEGs during the four salt treatment stages compared with the control.xlsx]

## Sheet: Sheet1
Table S3. Significant DEGs during the four salt treatment stages compared with the control
Gene id
B VS A	C VS A	D VS A	E VS A
ENSRNA049467030	ENSRNA049453644	ENSRNA049457531	ENSRNA049474917
ENSRNA049470888	ENSRNA049474917	ENSRNA049463846	ENSRNA049475348
ENSRNA049475331	ENSRNA049475331	ENSRNA049465301	ENSRNA049477498
ENSRNA049475348	ENSRNA049475348	ENSRNA049467030	ENSRNA049477528
ENSRNA049478241	ENSRNA049477064	ENSRNA049470888	ENSRNA049477898
ENSRNA049479266	ENSRNA049478247	ENSRNA049472011	ENSRNA049479657
ENSRNA049479657	ENSRNA049479657	ENSRNA049475331	GRMZM5G800096
GRMZM5G800096	GRMZM5G800096	ENSRNA049475348	GRMZM5G800980
GRMZM5G800980	GRMZM5G800980	ENSRNA049477064	GRMZM5G801958
GRMZM5G801746	GRMZM5G804671	ENSRNA049477412	GRMZM5G804708
GRMZM5G801958	GRMZM5G804708	ENSRNA049477415	GRMZM5G806488
GRMZM5G804358	GRMZM5G806488	ENSRNA049477498	GRMZM5G808402
GRMZM5G804671	GRMZM5G813608	ENSRNA049477528	GRMZM5G825253
GRMZM5G804708	GRMZM5G819109	ENSRNA049478241	GRMZM5G830210
GRMZM5G806488	GRMZM5G821687	ENSRNA049478282	GRMZM5G833299
GRMZM5G808402	GRMZM5G822734	ENSRNA049478287	GRMZM5G841635
GRMZM5G813949	GRMZM5G825253	ENSRNA049478292	GRMZM5G844030
GRMZM5G819109	GRMZM5G826322	ENSRNA049478301	GRMZM5G844074
GRMZM5G821687	GRMZM5G830210	ENSRNA049479266	GRMZM5G844628
GRMZM5G822170	GRMZM5G833299	ENSRNA049479549	GRMZM5G845024
GRMZM5G822734	GRMZM5G844030	ENSRNA049479657	GRMZM5G846968
GRMZM5G825253	GRMZM5G844074	GRMZM5G800096	GRMZM5G851130
GRMZM5G826322	GRMZM5G844628	GRMZM5G800980	GRMZM5G854065
GRMZM5G830210	GRMZM5G845024	GRMZM5G801958	GRMZM5G855343
GRMZM5G833299	GRMZM5G846968	GRMZM5G804671	GRMZM5G866990
GRMZM5G834282	GRMZM5G849018	GRMZM5G804708	GRMZM5G874394
GRMZM5G834995	GRMZM5G851130	GRMZM5G805421	GRMZM5G874740
GRMZM5G836544	GRMZM5G854065	GRMZM5G806488	GRMZM5G877040
GRMZM5G837015	GRMZM5G866990	GRMZM5G808402	GRMZM5G879235
GRMZM5G838554	GRMZM5G874740	GRMZM5G813608	GRMZM5G887290
GRMZM5G844030	GRMZM5G876913	GRMZM5G814594	GRMZM5G889299
GRMZM5G844074	GRMZM5G877040	GRMZM5G819109	GRMZM5G889790
GRMZM5G844605	GRMZM5G879235	GRMZM5G821527	GRMZM5G890451
GRMZM5G844628	GRMZM5G887290	GRMZM5G821687	GRMZM5G891801
GRMZM5G845024	GRMZM5G889299	GRMZM5G825253	GRMZM5G894515
GRMZM5G849018	GRMZM5G890451	GRMZM5G826322	GRMZM5G899892
GRMZM5G851130	GRMZM5G891801	GRMZM5G830210	Zm00001d000502
GRMZM5G851708	GRMZM5G892769	GRMZM5G833299	Zm00001d000824
GRMZM5G851769	GRMZM5G892983	GRMZM5G834995	Zm00001d000827
GRMZM5G854065	GRMZM5G894515	GRMZM5G836544	Zm00001d000840
GRMZM5G855343	GRMZM5G897615	GRMZM5G844030	Zm00001d000909
GRMZM5G857320	GRMZM5G898647	GRMZM5G844074	Zm00001d001033
GRMZM5G861353	GRMZM5G899892	GRMZM5G844605	Zm00001d001080
GRMZM5G866064	Zm00001d000502	GRMZM5G844628	Zm00001d001291
GRMZM5G866990	Zm00001d000523	GRMZM5G845024	Zm00001d001307
GRMZM5G872234	Zm00001d000800	GRMZM5G846968	Zm00001d001754
GRMZM5G876913	Zm00001d000840	GRMZM5G849018	Zm00001d001769
GRMZM5G877040	Zm00001d000879	GRMZM5G851130	Zm00001d001772
GRMZM5G879235	Zm00001d001301	GRMZM5G851769	Zm00001d001774
GRMZM5G887290	Zm00001d001770	GRMZM5G854065	Zm00001d001797
GRMZM5G889299	Zm00001d001774	GRMZM5G855343	Zm00001d001811
GRMZM5G889790	Zm00001d001791	GRMZM5G857320	Zm00001d001844
GRMZM5G890451	Zm00001d001936	GRMZM5G861353	Zm00001d001855
GRMZM5G890747	Zm00001d001960	GRMZM5G862955	Zm00001d001916
GRMZM5G891801	Zm00001d001989	GRMZM5G866064	Zm00001d001924
GRMZM5G892983	Zm00001d002018	GRMZM5G866990	Zm00001d001939
GRMZM5G893089	Zm00001d002260	GRMZM5G876913	Zm00001d001960
GRMZM5G894515	Zm00001d002288	GRMZM5G877040	Zm00001d001973
GRMZM5G897615	Zm00001d002364	GRMZM5G879235	Zm00001d001974
GRMZM5G898647	Zm00001d002434	GRMZM5G887290	Zm00001d001989
Zm00001d000523	Zm00001d002435	GRMZM5G889299	Zm00001d002016
Zm00001d000640	Zm00001d002439	GRMZM5G889790	Zm00001d002018
Zm00001d000769	Zm00001d002488	GRMZM5G890451	Zm00001d002046
Zm00001d000999	Zm00001d002548	GRMZM5G891801	Zm00001d002051
Zm00001d001068	Zm00001d002558	GRMZM5G892769	Zm00001d002089
Zm00001d001696	Zm00001d002565	GRMZM5G892983	Zm00001d002159
Zm00001d001754	Zm00001d002610	GRMZM5G894376	Zm00001d002185
Zm00001d001770	Zm00001d002623	GRMZM5G894515	Zm00001d002198
Zm00001d002434	Zm00001d002654	GRMZM5G897615	Zm00001d002199
Zm00001d002564	Zm00001d002707	Zm00001d000502	Zm00001d002213
Zm00001d002618	Zm00001d002740	Zm00001d000534	Zm00001d002292
Zm00001d002773	Zm00001d002899	Zm00001d000556	Zm00001d002346
Zm00001d002970	Zm00001d002940	Zm00001d000650	Zm00001d002360
Zm00001d003052	Zm00001d002952	Zm00001d000688	Zm00001d002385
Zm00001d003069	Zm00001d002979	Zm00001d000824	Zm00001d002395
Zm00001d003209	Zm00001d003025	Zm00001d000840	Zm00001d002396
Zm00001d003272	Zm00001d003044	Zm00001d000879	Zm00001d002399
Zm00001d003311	Zm00001d003045	Zm00001d000993	Zm00001d002402
Zm00001d004019	Zm00001d003048	Zm00001d000999	Zm00001d002437
Zm00001d004059	Zm00001d003144	Zm00001d001083	Zm00001d002476
Zm00001d004072	Zm00001d003209	Zm00001d001696	Zm00001d002488
Zm00001d004310	Zm00001d003272	Zm00001d001769	Zm00001d002546
Zm00001d004519	Zm00001d003311	Zm00001d001779	Zm00001d002548
Zm00001d004738	Zm00001d003319	Zm00001d001791	Zm00001d002553
Zm00001d004784	Zm00001d003356	Zm00001d001826	Zm00001d002558
Zm00001d004939	Zm00001d003379	Zm00001d001852	Zm00001d002564
Zm00001d005028	Zm00001d003406	Zm00001d001871	Zm00001d002565
Zm00001d005608	Zm00001d003598	Zm00001d001924	Zm00001d002589
Zm00001d005882	Zm00001d003669	Zm00001d001936	Zm00001d002592
Zm00001d006053	Zm00001d003861	Zm00001d001939	Zm00001d002610
Zm00001d006371	Zm00001d003924	Zm00001d001989	Zm00001d002614
Zm00001d006397	Zm00001d003984	Zm00001d002004	Zm00001d002623
Zm00001d006402	Zm00001d003996	Zm00001d002018	Zm00001d002658
Zm00001d006538	Zm00001d004009	Zm00001d002035	Zm00001d002707
Zm00001d006573	Zm00001d004059	Zm00001d002068	Zm00001d002762
Zm00001d006626	Zm00001d004095	Zm00001d002089	Zm00001d002799
Zm00001d007015	Zm00001d004105	Zm00001d002094	Zm00001d002842
Zm00001d007489	Zm00001d004209	Zm00001d002121	Zm00001d002847
Zm00001d007831	Zm00001d004243	Zm00001d002133	Zm00001d002899
Zm00001d008467	Zm00001d004305	Zm00001d002158	Zm00001d002937
Zm00001d008539	Zm00001d004306	Zm00001d002159	Zm00001d002940
Zm00001d008548	Zm00001d004309	Zm00001d002168	Zm00001d002952
Zm00001d008633	Zm00001d004310	Zm00001d002174	Zm00001d002959
Zm00001d008853	Zm00001d004344	Zm00001d002181	Zm00001d003006
Zm00001d009008	Zm00001d004346	Zm00001d002186	Zm00001d003017
Zm00001d009010	Zm00001d004357	Zm00001d002199	Zm00001d003025
Zm00001d009146	Zm00001d004366	Zm00001d002260	Zm00001d003044
Zm00001d009161	Zm00001d004388	Zm00001d002284	Zm00001d003048
Zm00001d009425	Zm00001d004389	Zm00001d002342	Zm00001d003052
Zm00001d009487	Zm00001d004414	Zm00001d002346	Zm00001d003110
Zm00001d009557	Zm00001d004506	Zm00001d002347	Zm00001d003118
Zm00001d009619	Zm00001d004509	Zm00001d002360	Zm00001d003197
Zm00001d009705	Zm00001d004558	Zm00001d002393	Zm00001d003209
Zm00001d009751	Zm00001d004635	Zm00001d002399	Zm00001d003227
Zm00001d009757	Zm00001d004689	Zm00001d002402	Zm00001d003247
Zm00001d010066	Zm00001d004733	Zm00001d002470	Zm00001d003252
Zm00001d010085	Zm00001d004738	Zm00001d002488	Zm00001d003268
Zm00001d010452	Zm00001d004874	Zm00001d002514	Zm00001d003272
Zm00001d010616	Zm00001d004877	Zm00001d002540	Zm00001d003273
Zm00001d010671	Zm00001d004907	Zm00001d002546	Zm00001d003274
Zm00001d010852	Zm00001d004926	Zm00001d002548	Zm00001d003287
Zm00001d010903	Zm00001d004957	Zm00001d002553	Zm00001d003311
Zm00001d011097	Zm00001d005425	Zm00001d002557	Zm00001d003319
Zm00001d011225	Zm00001d005503	Zm00001d002558	Zm00001d003346
Zm00001d011395	Zm00001d005558	Zm00001d002564	Zm00001d003353
Zm00001d011450	Zm00001d005609	Zm00001d002565	Zm00001d003358
Zm00001d012292	Zm00001d005654	Zm00001d002589	Zm00001d003379
Zm00001d012380	Zm00001d005782	Zm00001d002592	Zm00001d003435
Zm00001d012383	Zm00001d005804	Zm00001d002610	Zm00001d003457
Zm00001d012456	Zm00001d005818	Zm00001d002614	Zm00001d003494
Zm00001d012745	Zm00001d005879	Zm00001d002629	Zm00001d003500
Zm00001d012837	Zm00001d005885	Zm00001d002661	Zm00001d003554
Zm00001d013187	Zm00001d005889	Zm00001d002698	Zm00001d003598
Zm00001d013281	Zm00001d005921	Zm00001d002707	Zm00001d003631
Zm00001d013369	Zm00001d005928	Zm00001d002727	Zm00001d003671
Zm00001d013500	Zm00001d005936	Zm00001d002756	Zm00001d003672
Zm00001d013707	Zm00001d006069	Zm00001d002762	Zm00001d003683
Zm00001d013958	Zm00001d006140	Zm00001d002799	Zm00001d003743
Zm00001d014121	Zm00001d006145	Zm00001d002801	Zm00001d003760
Zm00001d014180	Zm00001d006371	Zm00001d002833	Zm00001d003896
Zm00001d014379	Zm00001d006397	Zm00001d002847	Zm00001d003929
Zm00001d014527	Zm00001d006402	Zm00001d002899	Zm00001d003938
Zm00001d014554	Zm00001d006428	Zm00001d002940	Zm00001d003983
Zm00001d014717	Zm00001d006437	Zm00001d002952	Zm00001d003993
Zm00001d014867	Zm00001d006446	Zm00001d002958	Zm00001d004006
Zm00001d014947	Zm00001d006511	Zm00001d002959	Zm00001d004009
Zm00001d015139	Zm00001d006526	Zm00001d002970	Zm00001d004051
Zm00001d015248	Zm00001d006534	Zm00001d002999	Zm00001d004070
Zm00001d015417	Zm00001d006538	Zm00001d003044	Zm00001d004198
Zm00001d015742	Zm00001d006604	Zm00001d003045	Zm00001d004209
Zm00001d016149	Zm00001d006739	Zm00001d003048	Zm00001d004305
Zm00001d016162	Zm00001d006828	Zm00001d003064	Zm00001d004308
Zm00001d016682	Zm00001d006910	Zm00001d003068	Zm00001d004310
Zm00001d017195	Zm00001d006947	Zm00001d003091	Zm00001d004335
Zm00001d017381	Zm00001d007015	Zm00001d003120	Zm00001d004344
Zm00001d017391	Zm00001d007123	Zm00001d003181	Zm00001d004346
Zm00001d017397	Zm00001d007130	Zm00001d003190	Zm00001d004388
Zm00001d017412	Zm00001d007175	Zm00001d003197	Zm00001d004389
Zm00001d017591	Zm00001d007208	Zm00001d003209	Zm00001d004417
Zm00001d017592	Zm00001d007255	Zm00001d003272	Zm00001d004434
Zm00001d017762	Zm00001d007280	Zm00001d003273	Zm00001d004437
Zm00001d017874	Zm00001d007327	Zm00001d003283	Zm00001d004486
Zm00001d017880	Zm00001d007363	Zm00001d003287	Zm00001d004506
Zm00001d017947	Zm00001d007382	Zm00001d003306	Zm00001d004509
Zm00001d018106	Zm00001d007403	Zm00001d003311	Zm00001d004519
Zm00001d018119	Zm00001d007420	Zm00001d003319	Zm00001d004554
Zm00001d018203	Zm00001d007445	Zm00001d003353	Zm00001d004558
Zm00001d018414	Zm00001d007478	Zm00001d003356	Zm00001d004564
Zm00001d018729	Zm00001d007489	Zm00001d003379	Zm00001d004621
Zm00001d018738	Zm00001d007514	Zm00001d003381	Zm00001d004635
Zm00001d018751	Zm00001d007604	Zm00001d003400	Zm00001d004733
Zm00001d018831	Zm00001d007606	Zm00001d003406	Zm00001d004754
Zm00001d019259	Zm00001d007616	Zm00001d003414	Zm00001d004810
Zm00001d019280	Zm00001d007618	Zm00001d003446	Zm00001d004841
Zm00001d020195	Zm00001d007623	Zm00001d003492	Zm00001d004843
Zm00001d020332	Zm00001d007624	Zm00001d003495	Zm00001d004877
Zm00001d020351	Zm00001d007773	Zm00001d003524	Zm00001d004894
Zm00001d020443	Zm00001d008003	Zm00001d003598	Zm00001d004918
Zm00001d020961	Zm00001d008035	Zm00001d003631	Zm00001d004957
Zm00001d021461	Zm00001d008073	Zm00001d003639	Zm00001d004982
Zm00001d021545	Zm00001d008305	Zm00001d003668	Zm00001d005010
Zm00001d021632	Zm00001d008326	Zm00001d003671	Zm00001d005016
Zm00001d021647	Zm00001d008342	Zm00001d003675	Zm00001d005039
Zm00001d021656	Zm00001d008381	Zm00001d003676	Zm00001d005072
Zm00001d021695	Zm00001d008397	Zm00001d003683	Zm00001d005081
Zm00001d022437	Zm00001d008477	Zm00001d003725	Zm00001d005083
Zm00001d022500	Zm00001d008524	Zm00001d003760	Zm00001d005089
Zm00001d022555	Zm00001d008545	Zm00001d003784	Zm00001d005200
Zm00001d022653	Zm00001d008548	Zm00001d003861	Zm00001d005208
Zm00001d022897	Zm00001d008587	Zm00001d003896	Zm00001d005228
Zm00001d022898	Zm00001d008594	Zm00001d003924	Zm00001d005271
Zm00001d023073	Zm00001d008600	Zm00001d003925	Zm00001d005334
Zm00001d023265	Zm00001d008872	Zm00001d003938	Zm00001d005423
Zm00001d023303	Zm00001d008919	Zm00001d003993	Zm00001d005425
Zm00001d023453	Zm00001d008983	Zm00001d003996	Zm00001d005479
Zm00001d023616	Zm00001d009010	Zm00001d004006	Zm00001d005503
Zm00001d023706	Zm00001d009075	Zm00001d004009	Zm00001d005581
Zm00001d023843	Zm00001d009084	Zm00001d004019	Zm00001d005609
Zm00001d024071	Zm00001d009121	Zm00001d004040	Zm00001d005642
Zm00001d024210	Zm00001d009177	Zm00001d004059	Zm00001d005648
Zm00001d024432	Zm00001d009365	Zm00001d004072	Zm00001d005654
Zm00001d024471	Zm00001d009425	Zm00001d004209	Zm00001d005700
Zm00001d024531	Zm00001d009492	Zm00001d004243	Zm00001d005726
Zm00001d024850	Zm00001d009557	Zm00001d004305	Zm00001d005729
Zm00001d024874	Zm00001d009568	Zm00001d004306	Zm00001d005741
Zm00001d024980	Zm00001d009612	Zm00001d004309	Zm00001d005742
Zm00001d025059	Zm00001d009619	Zm00001d004335	Zm00001d005748
Zm00001d025166	Zm00001d009626	Zm00001d004342	Zm00001d005766
Zm00001d025441	Zm00001d009652	Zm00001d004344	Zm00001d005782
Zm00001d025932	Zm00001d009705	Zm00001d004346	Zm00001d005798
Zm00001d026374	Zm00001d009814	Zm00001d004348	Zm00001d005804
Zm00001d026831	Zm00001d009932	Zm00001d004357	Zm00001d005807
Zm00001d026874	Zm00001d009939	Zm00001d004388	Zm00001d005817
Zm00001d027277	Zm00001d010032	Zm00001d004389	Zm00001d005818
Zm00001d027344	Zm00001d010039	Zm00001d004414	Zm00001d005823
Zm00001d027601	Zm00001d010056	Zm00001d004437	Zm00001d005849
Zm00001d027861	Zm00001d010214	Zm00001d004452	Zm00001d005851
Zm00001d027898	Zm00001d010360	Zm00001d004486	Zm00001d005852
Zm00001d027948	Zm00001d010373	Zm00001d004502	Zm00001d005875
Zm00001d028001	Zm00001d010380	Zm00001d004506	Zm00001d005879
Zm00001d028225	Zm00001d010385	Zm00001d004509	Zm00001d005885
Zm00001d028561	Zm00001d010388	Zm00001d004525	Zm00001d005889
Zm00001d028572	Zm00001d010399	Zm00001d004558	Zm00001d005912
Zm00001d028740	Zm00001d010420	Zm00001d004626	Zm00001d005926
Zm00001d029424	Zm00001d010451	Zm00001d004635	Zm00001d005936
Zm00001d029679	Zm00001d010520	Zm00001d004689	Zm00001d005962
Zm00001d030094	Zm00001d010586	Zm00001d004738	Zm00001d005977
Zm00001d030380	Zm00001d010652	Zm00001d004754	Zm00001d005978
Zm00001d030994	Zm00001d010690	Zm00001d004843	Zm00001d006034
Zm00001d031155	Zm00001d010717	Zm00001d004874	Zm00001d006064
Zm00001d031157	Zm00001d010732	Zm00001d004877	Zm00001d006100
Zm00001d031158	Zm00001d010754	Zm00001d004909	Zm00001d006140
Zm00001d031221	Zm00001d010856	Zm00001d004910	Zm00001d006170
Zm00001d031257	Zm00001d010912	Zm00001d004926	Zm00001d006231
Zm00001d031558	Zm00001d010956	Zm00001d004957	Zm00001d006250
Zm00001d031796	Zm00001d011003	Zm00001d004972	Zm00001d006287
Zm00001d032044	Zm00001d011013	Zm00001d004985	Zm00001d006341
Zm00001d032085	Zm00001d011097	Zm00001d005010	Zm00001d006371
Zm00001d032443	Zm00001d011124	Zm00001d005083	Zm00001d006388
Zm00001d032969	Zm00001d011133	Zm00001d005156	Zm00001d006398
Zm00001d033231	Zm00001d011425	Zm00001d005158	Zm00001d006402
Zm00001d033286	Zm00001d011430	Zm00001d005190	Zm00001d006408
Zm00001d033287	Zm00001d011498	Zm00001d005196	Zm00001d006437
Zm00001d033292	Zm00001d011527	Zm00001d005208	Zm00001d006446
Zm00001d033455	Zm00001d011562	Zm00001d005298	Zm00001d006476
Zm00001d033737	Zm00001d011594	Zm00001d005315	Zm00001d006502
Zm00001d033764	Zm00001d011607	Zm00001d005317	Zm00001d006510
Zm00001d034024	Zm00001d011618	Zm00001d005328	Zm00001d006511
Zm00001d034095	Zm00001d011641	Zm00001d005425	Zm00001d006526
Zm00001d034096	Zm00001d011642	Zm00001d005479	Zm00001d006538
Zm00001d034104	Zm00001d011673	Zm00001d005503	Zm00001d006555
Zm00001d034421	Zm00001d011734	Zm00001d005536	Zm00001d006588
Zm00001d034596	Zm00001d011769	Zm00001d005546	Zm00001d006608
Zm00001d034986	Zm00001d012010	Zm00001d005558	Zm00001d006626
Zm00001d035044	Zm00001d012015	Zm00001d005581	Zm00001d006677
Zm00001d035139	Zm00001d012024	Zm00001d005609	Zm00001d006699
Zm00001d035663	Zm00001d012036	Zm00001d005648	Zm00001d006739
Zm00001d035865	Zm00001d012245	Zm00001d005654	Zm00001d006774
Zm00001d036063	Zm00001d012252	Zm00001d005664	Zm00001d006794
Zm00001d036370	Zm00001d012285	Zm00001d005742	Zm00001d006838
Zm00001d036486	Zm00001d012290	Zm00001d005748	Zm00001d006871
Zm00001d036726	Zm00001d012383	Zm00001d005750	Zm00001d006899
Zm00001d036945	Zm00001d012387	Zm00001d005766	Zm00001d006924
Zm00001d037005	Zm00001d012391	Zm00001d005779	Zm00001d006928
Zm00001d037092	Zm00001d012399	Zm00001d005783	Zm00001d007015
Zm00001d037248	Zm00001d012473	Zm00001d005790	Zm00001d007031
Zm00001d037334	Zm00001d012527	Zm00001d005798	Zm00001d007130
Zm00001d037837	Zm00001d012551	Zm00001d005818	Zm00001d007153
Zm00001d037854	Zm00001d012578	Zm00001d005849	Zm00001d007154
Zm00001d037951	Zm00001d012591	Zm00001d005851	Zm00001d007175
Zm00001d038094	Zm00001d012600	Zm00001d005852	Zm00001d007188
Zm00001d038135	Zm00001d012764	Zm00001d005860	Zm00001d007192
Zm00001d038577	Zm00001d012833	Zm00001d005875	Zm00001d007208
Zm00001d038638	Zm00001d012899	Zm00001d005879	Zm00001d007228
Zm00001d039119	Zm00001d012908	Zm00001d005881	Zm00001d007257
Zm00001d039150	Zm00001d012978	Zm00001d005885	Zm00001d007264
Zm00001d039454	Zm00001d012992	Zm00001d005889	Zm00001d007280
Zm00001d039944	Zm00001d013038	Zm00001d005890	Zm00001d007287
Zm00001d039993	Zm00001d013187	Zm00001d005912	Zm00001d007299
Zm00001d040087	Zm00001d013193	Zm00001d005921	Zm00001d007327
Zm00001d040100	Zm00001d013208	Zm00001d005928	Zm00001d007363
Zm00001d040228	Zm00001d013281	Zm00001d005936	Zm00001d007395
Zm00001d040269	Zm00001d013313	Zm00001d005951	Zm00001d007396
Zm00001d040285	Zm00001d013346	Zm00001d005962	Zm00001d007403
Zm00001d040399	Zm00001d013369	Zm00001d005978	Zm00001d007411
Zm00001d040508	Zm00001d013559	Zm00001d006017	Zm00001d007422
Zm00001d040597	Zm00001d013676	Zm00001d006069	Zm00001d007445
Zm00001d040705	Zm00001d013707	Zm00001d006111	Zm00001d007462
Zm00001d040819	Zm00001d013725	Zm00001d006140	Zm00001d007465
Zm00001d040880	Zm00001d013727	Zm00001d006145	Zm00001d007478
Zm00001d041079	Zm00001d013900	Zm00001d006170	Zm00001d007514
Zm00001d041319	Zm00001d013903	Zm00001d006205	Zm00001d007549
Zm00001d041753	Zm00001d013907	Zm00001d006231	Zm00001d007560
Zm00001d041817	Zm00001d014083	Zm00001d006254	Zm00001d007604
Zm00001d041922	Zm00001d014116	Zm00001d006287	Zm00001d007606
Zm00001d042143	Zm00001d014121	Zm00001d006293	Zm00001d007616
Zm00001d042244	Zm00001d014250	Zm00001d006402	Zm00001d007624
Zm00001d042370	Zm00001d014258	Zm00001d006408	Zm00001d007630
Zm00001d042490	Zm00001d014318	Zm00001d006454	Zm00001d007718
Zm00001d042633	Zm00001d014344	Zm00001d006489	Zm00001d007754
Zm00001d042717	Zm00001d014462	Zm00001d006503	Zm00001d007776
Zm00001d042749	Zm00001d014487	Zm00001d006524	Zm00001d007789
Zm00001d043468	Zm00001d014530	Zm00001d006526	Zm00001d007800
Zm00001d043512	Zm00001d014608	Zm00001d006534	Zm00001d007805
Zm00001d043615	Zm00001d014749	Zm00001d006538	Zm00001d007807
Zm00001d043665	Zm00001d014756	Zm00001d006591	Zm00001d007815
Zm00001d043729	Zm00001d014757	Zm00001d006608	Zm00001d007818
Zm00001d043988	Zm00001d014945	Zm00001d006626	Zm00001d007819
Zm00001d044146	Zm00001d014947	Zm00001d006659	Zm00001d007820
Zm00001d044157	Zm00001d014958	Zm00001d006677	Zm00001d007830
Zm00001d044221	Zm00001d014960	Zm00001d006699	Zm00001d007831
Zm00001d044363	Zm00001d015138	Zm00001d006739	Zm00001d007843
Zm00001d044442	Zm00001d015139	Zm00001d006755	Zm00001d007891
Zm00001d044596	Zm00001d015153	Zm00001d006759	Zm00001d007893
Zm00001d044806	Zm00001d015183	Zm00001d006774	Zm00001d007901
Zm00001d044812	Zm00001d015239	Zm00001d006813	Zm00001d007940
Zm00001d044889	Zm00001d015298	Zm00001d006816	Zm00001d008003
Zm00001d044906	Zm00001d015310	Zm00001d006871	Zm00001d008035
Zm00001d045210	Zm00001d015405	Zm00001d006874	Zm00001d008073
Zm00001d045361	Zm00001d015457	Zm00001d006913	Zm00001d008121
Zm00001d045464	Zm00001d015475	Zm00001d006924	Zm00001d008173
Zm00001d045499	Zm00001d015477	Zm00001d007015	Zm00001d008216
Zm00001d045557	Zm00001d015618	Zm00001d007071	Zm00001d008242
Zm00001d045605	Zm00001d015791	Zm00001d007130	Zm00001d008245
Zm00001d045678	Zm00001d015921	Zm00001d007131	Zm00001d008273
Zm00001d045698	Zm00001d015925	Zm00001d007156	Zm00001d008278
Zm00001d045739	Zm00001d015969	Zm00001d007157	Zm00001d008294
Zm00001d046346	Zm00001d016076	Zm00001d007175	Zm00001d008295
Zm00001d046451	Zm00001d016087	Zm00001d007188	Zm00001d008296
Zm00001d046453	Zm00001d016091	Zm00001d007191	Zm00001d008342
Zm00001d046881	Zm00001d016149	Zm00001d007201	Zm00001d008360
Zm00001d047124	Zm00001d016219	Zm00001d007208	Zm00001d008367
Zm00001d047192	Zm00001d016237	Zm00001d007255	Zm00001d008381
Zm00001d047240	Zm00001d016363	Zm00001d007264	Zm00001d008387
Zm00001d047317	Zm00001d016401	Zm00001d007272	Zm00001d008397
Zm00001d047570	Zm00001d016588	Zm00001d007280	Zm00001d008432
Zm00001d047845	Zm00001d016607	Zm00001d007287	Zm00001d008477
Zm00001d048093	Zm00001d016625	Zm00001d007299	Zm00001d008524
Zm00001d048178	Zm00001d016651	Zm00001d007327	Zm00001d008539
Zm00001d048230	Zm00001d016657	Zm00001d007363	Zm00001d008545
Zm00001d048637	Zm00001d016682	Zm00001d007378	Zm00001d008546
Zm00001d048690	Zm00001d016720	Zm00001d007395	Zm00001d008548
Zm00001d048832	Zm00001d016730	Zm00001d007411	Zm00001d008568
Zm00001d048949	Zm00001d016840	Zm00001d007420	Zm00001d008569
Zm00001d048950	Zm00001d016873	Zm00001d007445	Zm00001d008577
Zm00001d049093	Zm00001d016899	Zm00001d007462	Zm00001d008594
Zm00001d049099	Zm00001d016948	Zm00001d007478	Zm00001d008633
Zm00001d049286	Zm00001d016982	Zm00001d007486	Zm00001d008734
Zm00001d049613	Zm00001d016987	Zm00001d007514	Zm00001d008744
Zm00001d049834	Zm00001d017032	Zm00001d007549	Zm00001d008756
Zm00001d049979	Zm00001d017033	Zm00001d007559	Zm00001d008785
Zm00001d049989	Zm00001d017034	Zm00001d007560	Zm00001d008853
Zm00001d050079	Zm00001d017115	Zm00001d007572	Zm00001d008869
Zm00001d050572	Zm00001d017249	Zm00001d007604	Zm00001d008872
Zm00001d050983	Zm00001d017252	Zm00001d007606	Zm00001d008883
Zm00001d051085	Zm00001d017287	Zm00001d007624	Zm00001d008909
Zm00001d051302	Zm00001d017330	Zm00001d007630	Zm00001d008919
Zm00001d051329	Zm00001d017381	Zm00001d007718	Zm00001d008923
Zm00001d051349	Zm00001d017422	Zm00001d007745	Zm00001d008960
Zm00001d051383	Zm00001d017486	Zm00001d007765	Zm00001d008982
Zm00001d051485	Zm00001d017494	Zm00001d007773	Zm00001d008983
Zm00001d051544	Zm00001d017514	Zm00001d007776	Zm00001d008985
Zm00001d051637	Zm00001d017534	Zm00001d007783	Zm00001d008987
Zm00001d052165	Zm00001d017597	Zm00001d007805	Zm00001d009000
Zm00001d052167	Zm00001d017598	Zm00001d007807	Zm00001d009010
Zm00001d052189	Zm00001d017653	Zm00001d007827	Zm00001d009022
Zm00001d052285	Zm00001d017687	Zm00001d007843	Zm00001d009084
Zm00001d052348	Zm00001d017713	Zm00001d007876	Zm00001d009116
Zm00001d052532	Zm00001d017742	Zm00001d007901	Zm00001d009117
Zm00001d052744	Zm00001d017766	Zm00001d007992	Zm00001d009118
Zm00001d052940	Zm00001d017767	Zm00001d008073	Zm00001d009121
Zm00001d053554	Zm00001d017849	Zm00001d008081	Zm00001d009132
Zm00001d053864	Zm00001d017852	Zm00001d008086	Zm00001d009134
Zm00001d054081	Zm00001d017918	Zm00001d008173	Zm00001d009140
zma-MIR169i	Zm00001d018090	Zm00001d008199	Zm00001d009146
	Zm00001d018119	Zm00001d008285	Zm00001d009161
	Zm00001d018195	Zm00001d008307	Zm00001d009177
	Zm00001d018298	Zm00001d008308	Zm00001d009181
	Zm00001d018326	Zm00001d008318	Zm00001d009328
	Zm00001d018348	Zm00001d008326	Zm00001d009382
	Zm00001d018372	Zm00001d008334	Zm00001d009410
	Zm00001d018383	Zm00001d008381	Zm00001d009481
	Zm00001d018406	Zm00001d008397	Zm00001d009497
	Zm00001d018447	Zm00001d008467	Zm00001d009509
	Zm00001d018502	Zm00001d008524	Zm00001d009554
	Zm00001d018625	Zm00001d008525	Zm00001d009557
	Zm00001d018738	Zm00001d008539	Zm00001d009568
	Zm00001d018751	Zm00001d008545	Zm00001d009579
	Zm00001d018872	Zm00001d008548	Zm00001d009580
	Zm00001d018930	Zm00001d008568	Zm00001d009599
	Zm00001d018940	Zm00001d008594	Zm00001d009619
	Zm00001d018942	Zm00001d008600	Zm00001d009626
	Zm00001d019101	Zm00001d008612	Zm00001d009646
	Zm00001d019163	Zm00001d008620	Zm00001d009652
	Zm00001d019207	Zm00001d008632	Zm00001d009653
	Zm00001d019216	Zm00001d008633	Zm00001d009657
	Zm00001d019226	Zm00001d008715	Zm00001d009705
	Zm00001d019259	Zm00001d008750	Zm00001d009775
	Zm00001d019409	Zm00001d008782	Zm00001d009792
	Zm00001d019475	Zm00001d008872	Zm00001d009810
	Zm00001d019541	Zm00001d008911	Zm00001d009814
	Zm00001d019593	Zm00001d008919	Zm00001d009848
	Zm00001d019669	Zm00001d008929	Zm00001d009876
	Zm00001d019704	Zm00001d008960	Zm00001d009939
	Zm00001d019734	Zm00001d008982	Zm00001d009960
	Zm00001d019750	Zm00001d008983	Zm00001d010007
	Zm00001d020025	Zm00001d009000	Zm00001d010016
	Zm00001d020057	Zm00001d009010	Zm00001d010030
	Zm00001d020071	Zm00001d009057	Zm00001d010056
	Zm00001d020100	Zm00001d009075	Zm00001d010087
	Zm00001d020147	Zm00001d009084	Zm00001d010206
	Zm00001d020195	Zm00001d009116	Zm00001d010220
	Zm00001d020238	Zm00001d009140	Zm00001d010231
	Zm00001d020267	Zm00001d009178	Zm00001d010255
	Zm00001d020317	Zm00001d009247	Zm00001d010274
	Zm00001d020332	Zm00001d009328	Zm00001d010321
	Zm00001d020345	Zm00001d009497	Zm00001d010353
	Zm00001d020411	Zm00001d009510	Zm00001d010373
	Zm00001d020443	Zm00001d009554	Zm00001d010380
	Zm00001d020492	Zm00001d009567	Zm00001d010388
	Zm00001d020495	Zm00001d009568	Zm00001d010399
	Zm00001d020586	Zm00001d009579	Zm00001d010410
	Zm00001d020610	Zm00001d009599	Zm00001d010452
	Zm00001d020646	Zm00001d009603	Zm00001d010459
	Zm00001d020736	Zm00001d009619	Zm00001d010462
	Zm00001d020755	Zm00001d009626	Zm00001d010487
	Zm00001d020757	Zm00001d009628	Zm00001d010514
	Zm00001d020858	Zm00001d009652	Zm00001d010519
	Zm00001d020896	Zm00001d009698	Zm00001d010529
	Zm00001d020910	Zm00001d009705	Zm00001d010540
	Zm00001d020968	Zm00001d009716	Zm00001d010565
	Zm00001d020972	Zm00001d009751	Zm00001d010566
	Zm00001d021285	Zm00001d009767	Zm00001d010584
	Zm00001d021393	Zm00001d009775	Zm00001d010586
	Zm00001d021423	Zm00001d009814	Zm00001d010670
	Zm00001d021444	Zm00001d009823	Zm00001d010671
	Zm00001d021461	Zm00001d009826	Zm00001d010690
	Zm00001d021469	Zm00001d009876	Zm00001d010751
	Zm00001d021501	Zm00001d009899	Zm00001d010752
	Zm00001d021573	Zm00001d009923	Zm00001d010754
	Zm00001d021599	Zm00001d009932	Zm00001d010797
	Zm00001d021629	Zm00001d009939	Zm00001d010850
	Zm00001d021632	Zm00001d009993	Zm00001d010856
	Zm00001d021647	Zm00001d010007	Zm00001d010924
	Zm00001d021653	Zm00001d010025	Zm00001d010945
	Zm00001d021677	Zm00001d010039	Zm00001d010956
	Zm00001d021683	Zm00001d010056	Zm00001d010985
	Zm00001d021688	Zm00001d010066	Zm00001d010994
	Zm00001d021693	Zm00001d010087	Zm00001d011007
	Zm00001d021695	Zm00001d010214	Zm00001d011061
	Zm00001d021773	Zm00001d010228	Zm00001d011063
	Zm00001d021775	Zm00001d010231	Zm00001d011073
	Zm00001d021943	Zm00001d010233	Zm00001d011076
	Zm00001d021990	Zm00001d010234	Zm00001d011117
	Zm00001d022155	Zm00001d010373	Zm00001d011124
	Zm00001d022184	Zm00001d010380	Zm00001d011133
	Zm00001d022211	Zm00001d010388	Zm00001d011138
	Zm00001d022367	Zm00001d010399	Zm00001d011198
	Zm00001d022391	Zm00001d010430	Zm00001d011199
	Zm00001d022395	Zm00001d010453	Zm00001d011225
	Zm00001d022415	Zm00001d010459	Zm00001d011229
	Zm00001d022468	Zm00001d010462	Zm00001d011255
	Zm00001d022493	Zm00001d010487	Zm00001d011257
	Zm00001d022500	Zm00001d010520	Zm00001d011260
	Zm00001d022538	Zm00001d010586	Zm00001d011285
	Zm00001d022549	Zm00001d010652	Zm00001d011286
	Zm00001d022597	Zm00001d010661	Zm00001d011303
	Zm00001d022616	Zm00001d010671	Zm00001d011392
	Zm00001d022650	Zm00001d010690	Zm00001d011397
	Zm00001d022665	Zm00001d010717	Zm00001d011406
	Zm00001d022738	Zm00001d010732	Zm00001d011412
	Zm00001d022840	Zm00001d010752	Zm00001d011425
	Zm00001d023253	Zm00001d010754	Zm00001d011430
	Zm00001d023269	Zm00001d010785	Zm00001d011443
	Zm00001d023325	Zm00001d010791	Zm00001d011450
	Zm00001d023336	Zm00001d010797	Zm00001d011468
	Zm00001d023402	Zm00001d010907	Zm00001d011477
	Zm00001d023404	Zm00001d010924	Zm00001d011496
	Zm00001d023411	Zm00001d010956	Zm00001d011498
	Zm00001d023453	Zm00001d010978	Zm00001d011515
	Zm00001d023671	Zm00001d010985	Zm00001d011543
	Zm00001d023700	Zm00001d011003	Zm00001d011562
	Zm00001d023706	Zm00001d011007	Zm00001d011594
	Zm00001d023720	Zm00001d011036	Zm00001d011607
	Zm00001d023815	Zm00001d011051	Zm00001d011619
	Zm00001d023839	Zm00001d011076	Zm00001d011642
	Zm00001d023843	Zm00001d011097	Zm00001d011654
	Zm00001d023869	Zm00001d011112	Zm00001d011656
	Zm00001d023887	Zm00001d011117	Zm00001d011687
	Zm00001d023936	Zm00001d011124	Zm00001d011734
	Zm00001d023994	Zm00001d011133	Zm00001d011741
	Zm00001d024014	Zm00001d011138	Zm00001d011755
	Zm00001d024143	Zm00001d011199	Zm00001d011930
	Zm00001d024210	Zm00001d011212	Zm00001d011968
	Zm00001d024272	Zm00001d011229	Zm00001d012013
	Zm00001d024403	Zm00001d011269	Zm00001d012016
	Zm00001d024511	Zm00001d011294	Zm00001d012031
	Zm00001d024522	Zm00001d011297	Zm00001d012036
	Zm00001d024571	Zm00001d011392	Zm00001d012052
	Zm00001d024600	Zm00001d011397	Zm00001d012064
	Zm00001d024630	Zm00001d011403	Zm00001d012091
	Zm00001d024723	Zm00001d011406	Zm00001d012092
	Zm00001d024753	Zm00001d011425	Zm00001d012161
	Zm00001d024795	Zm00001d011430	Zm00001d012180
	Zm00001d024865	Zm00001d011443	Zm00001d012203
	Zm00001d025053	Zm00001d011477	Zm00001d012212
	Zm00001d025055	Zm00001d011496	Zm00001d012237
	Zm00001d025065	Zm00001d011503	Zm00001d012242
	Zm00001d025129	Zm00001d011515	Zm00001d012249
	Zm00001d025142	Zm00001d011562	Zm00001d012252
	Zm00001d025222	Zm00001d011607	Zm00001d012262
	Zm00001d025296	Zm00001d011641	Zm00001d012263
	Zm00001d025347	Zm00001d011642	Zm00001d012279
	Zm00001d025441	Zm00001d011644	Zm00001d012285
	Zm00001d025541	Zm00001d011656	Zm00001d012292
	Zm00001d025654	Zm00001d011669	Zm00001d012293
	Zm00001d025670	Zm00001d011673	Zm00001d012296
	Zm00001d025703	Zm00001d011734	Zm00001d012380
	Zm00001d025707	Zm00001d011735	Zm00001d012381
	Zm00001d025846	Zm00001d011741	Zm00001d012387
	Zm00001d025932	Zm00001d011755	Zm00001d012391
	Zm00001d026018	Zm00001d011769	Zm00001d012394
	Zm00001d026067	Zm00001d011782	Zm00001d012407
	Zm00001d026182	Zm00001d011832	Zm00001d012456
	Zm00001d026203	Zm00001d011841	Zm00001d012473
	Zm00001d026204	Zm00001d011847	Zm00001d012482
	Zm00001d026374	Zm00001d011849	Zm00001d012494
	Zm00001d026377	Zm00001d011886	Zm00001d012551
	Zm00001d026426	Zm00001d011890	Zm00001d012567
	Zm00001d026471	Zm00001d011928	Zm00001d012575
	Zm00001d026486	Zm00001d011967	Zm00001d012591
	Zm00001d026581	Zm00001d011968	Zm00001d012594
	Zm00001d026587	Zm00001d012031	Zm00001d012603
	Zm00001d026619	Zm00001d012036	Zm00001d012615
	Zm00001d026711	Zm00001d012110	Zm00001d012641
	Zm00001d026859	Zm00001d012130	Zm00001d012653
	Zm00001d027055	Zm00001d012142	Zm00001d012729
	Zm00001d027131	Zm00001d012152	Zm00001d012738
	Zm00001d027332	Zm00001d012161	Zm00001d012764
	Zm00001d027419	Zm00001d012175	Zm00001d012816
	Zm00001d027423	Zm00001d012211	Zm00001d012826
	Zm00001d027443	Zm00001d012224	Zm00001d012833
	Zm00001d027520	Zm00001d012229	Zm00001d012867
	Zm00001d027525	Zm00001d012231	Zm00001d012878
	Zm00001d027582	Zm00001d012239	Zm00001d012886
	Zm00001d027595	Zm00001d012245	Zm00001d012890
	Zm00001d027601	Zm00001d012249	Zm00001d012892
	Zm00001d027610	Zm00001d012252	Zm00001d012899
	Zm00001d027621	Zm00001d012276	Zm00001d012908
	Zm00001d027719	Zm00001d012283	Zm00001d012930
	Zm00001d027722	Zm00001d012285	Zm00001d012978
	Zm00001d027900	Zm00001d012290	Zm00001d012981
	Zm00001d028004	Zm00001d012292	Zm00001d012992
	Zm00001d028021	Zm00001d012296	Zm00001d013004
	Zm00001d028043	Zm00001d012325	Zm00001d013034
	Zm00001d028151	Zm00001d012335	Zm00001d013038
	Zm00001d028195	Zm00001d012337	Zm00001d013097
	Zm00001d028230	Zm00001d012380	Zm00001d013112
	Zm00001d028237	Zm00001d012381	Zm00001d013113
	Zm00001d028323	Zm00001d012383	Zm00001d013130
	Zm00001d028408	Zm00001d012387	Zm00001d013188
	Zm00001d028484	Zm00001d012391	Zm00001d013191
	Zm00001d028574	Zm00001d012399	Zm00001d013193
	Zm00001d028616	Zm00001d012402	Zm00001d013208
	Zm00001d028649	Zm00001d012415	Zm00001d013220
	Zm00001d028651	Zm00001d012456	Zm00001d013230
	Zm00001d028694	Zm00001d012473	Zm00001d013231
	Zm00001d028718	Zm00001d012482	Zm00001d013245
	Zm00001d028740	Zm00001d012488	Zm00001d013281
	Zm00001d028778	Zm00001d012494	Zm00001d013282
	Zm00001d028807	Zm00001d012498	Zm00001d013300
	Zm00001d028912	Zm00001d012527	Zm00001d013313
	Zm00001d028922	Zm00001d012551	Zm00001d013335
	Zm00001d028988	Zm00001d012556	Zm00001d013346
	Zm00001d028999	Zm00001d012575	Zm00001d013364
	Zm00001d029051	Zm00001d012581	Zm00001d013375
	Zm00001d029098	Zm00001d012591	Zm00001d013376
	Zm00001d029101	Zm00001d012596	Zm00001d013378
	Zm00001d029124	Zm00001d012602	Zm00001d013384
	Zm00001d029143	Zm00001d012611	Zm00001d013392
	Zm00001d029247	Zm00001d012615	Zm00001d013411
	Zm00001d029258	Zm00001d012626	Zm00001d013426
	Zm00001d029377	Zm00001d012641	Zm00001d013471
	Zm00001d029507	Zm00001d012642	Zm00001d013493
	Zm00001d029763	Zm00001d012712	Zm00001d013549
	Zm00001d029829	Zm00001d012725	Zm00001d013551
	Zm00001d029853	Zm00001d012738	Zm00001d013568
	Zm00001d029899	Zm00001d012744	Zm00001d013592
	Zm00001d029975	Zm00001d012745	Zm00001d013595
	Zm00001d030021	Zm00001d012748	Zm00001d013610
	Zm00001d030098	Zm00001d012764	Zm00001d013614
	Zm00001d030239	Zm00001d012813	Zm00001d013615
	Zm00001d030438	Zm00001d012863	Zm00001d013619
	Zm00001d030498	Zm00001d012878	Zm00001d013625
	Zm00001d030548	Zm00001d012887	Zm00001d013629
	Zm00001d030557	Zm00001d012892	Zm00001d013723
	Zm00001d030670	Zm00001d012899	Zm00001d013725
	Zm00001d030737	Zm00001d012968	Zm00001d013750
	Zm00001d030741	Zm00001d012978	Zm00001d013799
	Zm00001d030821	Zm00001d012992	Zm00001d013873
	Zm00001d030822	Zm00001d013021	Zm00001d013900
	Zm00001d030824	Zm00001d013034	Zm00001d013903
	Zm00001d030940	Zm00001d013038	Zm00001d013907
	Zm00001d031155	Zm00001d013097	Zm00001d013947
	Zm00001d031157	Zm00001d013130	Zm00001d014073
	Zm00001d031158	Zm00001d013133	Zm00001d014082
	Zm00001d031221	Zm00001d013193	Zm00001d014091
	Zm00001d031228	Zm00001d013208	Zm00001d014097
	Zm00001d031257	Zm00001d013230	Zm00001d014121
	Zm00001d031290	Zm00001d013261	Zm00001d014127
	Zm00001d031300	Zm00001d013281	Zm00001d014140
	Zm00001d031303	Zm00001d013282	Zm00001d014168
	Zm00001d031332	Zm00001d013307	Zm00001d014192
	Zm00001d031426	Zm00001d013313	Zm00001d014258
	Zm00001d031449	Zm00001d013319	Zm00001d014318
	Zm00001d031556	Zm00001d013333	Zm00001d014351
	Zm00001d031562	Zm00001d013346	Zm00001d014355
	Zm00001d031568	Zm00001d013376	Zm00001d014368
	Zm00001d031599	Zm00001d013378	Zm00001d014462
	Zm00001d031673	Zm00001d013398	Zm00001d014463
	Zm00001d031701	Zm00001d013482	Zm00001d014481
	Zm00001d031813	Zm00001d013493	Zm00001d014491
	Zm00001d032088	Zm00001d013507	Zm00001d014499
	Zm00001d032102	Zm00001d013527	Zm00001d014513
	Zm00001d032144	Zm00001d013551	Zm00001d014596
	Zm00001d032186	Zm00001d013559	Zm00001d014602
	Zm00001d032233	Zm00001d013592	Zm00001d014608
	Zm00001d032253	Zm00001d013598	Zm00001d014669
	Zm00001d032324	Zm00001d013612	Zm00001d014679
	Zm00001d032418	Zm00001d013616	Zm00001d014723
	Zm00001d032481	Zm00001d013617	Zm00001d014732
	Zm00001d032560	Zm00001d013619	Zm00001d014748
	Zm00001d032561	Zm00001d013625	Zm00001d014749
	Zm00001d032677	Zm00001d013629	Zm00001d014756
	Zm00001d032719	Zm00001d013652	Zm00001d014757
	Zm00001d032828	Zm00001d013655	Zm00001d014762
	Zm00001d032850	Zm00001d013676	Zm00001d014778
	Zm00001d032911	Zm00001d013718	Zm00001d014779
	Zm00001d033049	Zm00001d013723	Zm00001d014785
	Zm00001d033231	Zm00001d013743	Zm00001d014793
	Zm00001d033314	Zm00001d013786	Zm00001d014814
	Zm00001d033369	Zm00001d013834	Zm00001d014842
	Zm00001d033389	Zm00001d013879	Zm00001d014843
	Zm00001d033402	Zm00001d013900	Zm00001d014887
	Zm00001d033451	Zm00001d013903	Zm00001d014914
	Zm00001d033455	Zm00001d013907	Zm00001d014947
	Zm00001d033517	Zm00001d013933	Zm00001d014960
	Zm00001d033543	Zm00001d013955	Zm00001d014969
	Zm00001d033793	Zm00001d013997	Zm00001d015139
	Zm00001d033853	Zm00001d014017	Zm00001d015183
	Zm00001d033878	Zm00001d014072	Zm00001d015239
	Zm00001d033989	Zm00001d014083	Zm00001d015298
	Zm00001d034027	Zm00001d014089	Zm00001d015300
	Zm00001d034095	Zm00001d014121	Zm00001d015301
	Zm00001d034096	Zm00001d014133	Zm00001d015310
	Zm00001d034104	Zm00001d014134	Zm00001d015313
	Zm00001d034118	Zm00001d014166	Zm00001d015330
	Zm00001d034145	Zm00001d014168	Zm00001d015346
	Zm00001d034186	Zm00001d014250	Zm00001d015361
	Zm00001d034217	Zm00001d014258	Zm00001d015375
	Zm00001d034322	Zm00001d014317	Zm00001d015400
	Zm00001d034507	Zm00001d014318	Zm00001d015404
	Zm00001d034536	Zm00001d014344	Zm00001d015405
	Zm00001d034559	Zm00001d014366	Zm00001d015406
	Zm00001d034643	Zm00001d014368	Zm00001d015444
	Zm00001d034718	Zm00001d014462	Zm00001d015446
	Zm00001d034769	Zm00001d014463	Zm00001d015477
	Zm00001d034773	Zm00001d014487	Zm00001d015550
	Zm00001d034782	Zm00001d014491	Zm00001d015559
	Zm00001d034784	Zm00001d014517	Zm00001d015658
	Zm00001d034819	Zm00001d014530	Zm00001d015757
	Zm00001d034840	Zm00001d014608	Zm00001d015780
	Zm00001d034967	Zm00001d014648	Zm00001d015791
	Zm00001d034991	Zm00001d014669	Zm00001d015921
	Zm00001d035119	Zm00001d014701	Zm00001d015969
	Zm00001d035139	Zm00001d014748	Zm00001d016060
	Zm00001d035162	Zm00001d014757	Zm00001d016076
	Zm00001d035303	Zm00001d014813	Zm00001d016091
	Zm00001d035304	Zm00001d014834	Zm00001d016098
	Zm00001d035312	Zm00001d014840	Zm00001d016149
	Zm00001d035319	Zm00001d014842	Zm00001d016152
	Zm00001d035331	Zm00001d014843	Zm00001d016162
	Zm00001d035652	Zm00001d014872	Zm00001d016219
	Zm00001d035753	Zm00001d014887	Zm00001d016237
	Zm00001d035775	Zm00001d014945	Zm00001d016276
	Zm00001d035825	Zm00001d014947	Zm00001d016306
	Zm00001d035865	Zm00001d014958	Zm00001d016316
	Zm00001d035901	Zm00001d014960	Zm00001d016342
	Zm00001d035902	Zm00001d015091	Zm00001d016363
	Zm00001d035925	Zm00001d015183	Zm00001d016444
	Zm00001d036364	Zm00001d015206	Zm00001d016471
	Zm00001d036366	Zm00001d015239	Zm00001d016473
	Zm00001d036370	Zm00001d015248	Zm00001d016477
	Zm00001d036382	Zm00001d015268	Zm00001d016565
	Zm00001d036418	Zm00001d015298	Zm00001d016625
	Zm00001d036522	Zm00001d015330	Zm00001d016674
	Zm00001d036533	Zm00001d015404	Zm00001d016682
	Zm00001d036567	Zm00001d015405	Zm00001d016719
	Zm00001d036763	Zm00001d015446	Zm00001d016721
	Zm00001d036919	Zm00001d015457	Zm00001d016723
	Zm00001d037005	Zm00001d015475	Zm00001d016727
	Zm00001d037057	Zm00001d015477	Zm00001d016730
	Zm00001d037073	Zm00001d015559	Zm00001d016740
	Zm00001d037092	Zm00001d015614	Zm00001d016755
	Zm00001d037208	Zm00001d015623	Zm00001d016783
	Zm00001d037327	Zm00001d015637	Zm00001d016832
	Zm00001d037383	Zm00001d015638	Zm00001d016873
	Zm00001d037389	Zm00001d015657	Zm00001d016920
	Zm00001d037415	Zm00001d015791	Zm00001d016921
	Zm00001d037453	Zm00001d015860	Zm00001d016935
	Zm00001d037513	Zm00001d015921	Zm00001d016938
	Zm00001d037515	Zm00001d015925	Zm00001d016950
	Zm00001d037610	Zm00001d015969	Zm00001d016987
	Zm00001d037681	Zm00001d015977	Zm00001d017030
	Zm00001d037689	Zm00001d016052	Zm00001d017032
	Zm00001d037724	Zm00001d016066	Zm00001d017033
	Zm00001d037729	Zm00001d016075	Zm00001d017034
	Zm00001d037769	Zm00001d016076	Zm00001d017068
	Zm00001d037779	Zm00001d016080	Zm00001d017090
	Zm00001d037783	Zm00001d016082	Zm00001d017120
	Zm00001d037816	Zm00001d016087	Zm00001d017249
	Zm00001d037894	Zm00001d016091	Zm00001d017268
	Zm00001d037899	Zm00001d016098	Zm00001d017271
	Zm00001d037903	Zm00001d016149	Zm00001d017276
	Zm00001d037974	Zm00001d016152	Zm00001d017279
	Zm00001d038092	Zm00001d016156	Zm00001d017284
	Zm00001d038098	Zm00001d016167	Zm00001d017330
	Zm00001d038115	Zm00001d016219	Zm00001d017331
	Zm00001d038267	Zm00001d016237	Zm00001d017363
	Zm00001d038346	Zm00001d016260	Zm00001d017397
	Zm00001d038351	Zm00001d016269	Zm00001d017422
	Zm00001d038358	Zm00001d016298	Zm00001d017453
	Zm00001d038366	Zm00001d016306	Zm00001d017459
	Zm00001d038408	Zm00001d016316	Zm00001d017462
	Zm00001d038451	Zm00001d016363	Zm00001d017486
	Zm00001d038477	Zm00001d016379	Zm00001d017495
	Zm00001d038478	Zm00001d016444	Zm00001d017526
	Zm00001d038484	Zm00001d016492	Zm00001d017531
	Zm00001d038544	Zm00001d016545	Zm00001d017534
	Zm00001d038563	Zm00001d016567	Zm00001d017544
	Zm00001d038564	Zm00001d016588	Zm00001d017547
	Zm00001d038642	Zm00001d016590	Zm00001d017573
	Zm00001d038695	Zm00001d016621	Zm00001d017597
	Zm00001d038699	Zm00001d016625	Zm00001d017598
	Zm00001d038700	Zm00001d016651	Zm00001d017612
	Zm00001d038764	Zm00001d016682	Zm00001d017617
	Zm00001d038791	Zm00001d016705	Zm00001d017671
	Zm00001d038810	Zm00001d016720	Zm00001d017684
	Zm00001d038844	Zm00001d016732	Zm00001d017698
	Zm00001d038863	Zm00001d016755	Zm00001d017711
	Zm00001d038870	Zm00001d016806	Zm00001d017713
	Zm00001d038891	Zm00001d016840	Zm00001d017742
	Zm00001d038930	Zm00001d016849	Zm00001d017777
	Zm00001d039012	Zm00001d016873	Zm00001d017783
	Zm00001d039071	Zm00001d016899	Zm00001d017821
	Zm00001d039106	Zm00001d016921	Zm00001d017826
	Zm00001d039116	Zm00001d016933	Zm00001d017850
	Zm00001d039140	Zm00001d016935	Zm00001d017851
	Zm00001d039148	Zm00001d016938	Zm00001d017852
	Zm00001d039179	Zm00001d016979	Zm00001d017874
	Zm00001d039245	Zm00001d016982	Zm00001d017914
	Zm00001d039310	Zm00001d016995	Zm00001d017918
	Zm00001d039391	Zm00001d017019	Zm00001d017966
	Zm00001d039454	Zm00001d017030	Zm00001d017989
	Zm00001d039531	Zm00001d017032	Zm00001d017990
	Zm00001d039565	Zm00001d017033	Zm00001d017998
	Zm00001d039573	Zm00001d017034	Zm00001d018001
	Zm00001d039607	Zm00001d017036	Zm00001d018006
	Zm00001d039678	Zm00001d017046	Zm00001d018046
	Zm00001d039772	Zm00001d017068	Zm00001d018049
	Zm00001d039963	Zm00001d017079	Zm00001d018069
	Zm00001d040014	Zm00001d017120	Zm00001d018087
	Zm00001d040026	Zm00001d017134	Zm00001d018089
	Zm00001d040087	Zm00001d017251	Zm00001d018090
	Zm00001d040130	Zm00001d017268	Zm00001d018119
	Zm00001d040158	Zm00001d017270	Zm00001d018122
	Zm00001d040160	Zm00001d017284	Zm00001d018144
	Zm00001d040285	Zm00001d017287	Zm00001d018157
	Zm00001d040508	Zm00001d017288	Zm00001d018164
	Zm00001d040519	Zm00001d017291	Zm00001d018195
	Zm00001d040593	Zm00001d017293	Zm00001d018229
	Zm00001d040619	Zm00001d017294	Zm00001d018233
	Zm00001d040656	Zm00001d017374	Zm00001d018235
	Zm00001d040705	Zm00001d017381	Zm00001d018306
	Zm00001d040770	Zm00001d017382	Zm00001d018322
	Zm00001d040836	Zm00001d017385	Zm00001d018326
	Zm00001d040979	Zm00001d017412	Zm00001d018348
	Zm00001d041025	Zm00001d017416	Zm00001d018349
	Zm00001d041079	Zm00001d017422	Zm00001d018352
	Zm00001d041205	Zm00001d017453	Zm00001d018356
	Zm00001d041246	Zm00001d017462	Zm00001d018362
	Zm00001d041476	Zm00001d017486	Zm00001d018383
	Zm00001d041578	Zm00001d017495	Zm00001d018410
	Zm00001d041660	Zm00001d017514	Zm00001d018447
	Zm00001d041727	Zm00001d017526	Zm00001d018455
	Zm00001d041732	Zm00001d017544	Zm00001d018471
	Zm00001d041787	Zm00001d017545	Zm00001d018473
	Zm00001d041817	Zm00001d017547	Zm00001d018478
	Zm00001d041922	Zm00001d017573	Zm00001d018495
	Zm00001d041929	Zm00001d017583	Zm00001d018516
	Zm00001d042131	Zm00001d017590	Zm00001d018580
	Zm00001d042143	Zm00001d017591	Zm00001d018617
	Zm00001d042214	Zm00001d017597	Zm00001d018623
	Zm00001d042244	Zm00001d017598	Zm00001d018682
	Zm00001d042361	Zm00001d017612	Zm00001d018694
	Zm00001d042572	Zm00001d017615	Zm00001d018700
	Zm00001d042611	Zm00001d017629	Zm00001d018703
	Zm00001d042633	Zm00001d017653	Zm00001d018705
	Zm00001d042636	Zm00001d017671	Zm00001d018751
	Zm00001d042654	Zm00001d017707	Zm00001d018754
	Zm00001d042660	Zm00001d017713	Zm00001d018755
	Zm00001d042735	Zm00001d017724	Zm00001d018760
	Zm00001d042749	Zm00001d017742	Zm00001d018803
	Zm00001d042786	Zm00001d017762	Zm00001d018804
	Zm00001d042822	Zm00001d017766	Zm00001d018823
	Zm00001d042906	Zm00001d017800	Zm00001d018831
	Zm00001d042948	Zm00001d017813	Zm00001d018882
	Zm00001d042966	Zm00001d017821	Zm00001d018896
	Zm00001d042980	Zm00001d017826	Zm00001d018903
	Zm00001d042993	Zm00001d017849	Zm00001d018930
	Zm00001d043049	Zm00001d017850	Zm00001d018931
	Zm00001d043091	Zm00001d017851	Zm00001d018940
	Zm00001d043094	Zm00001d017852	Zm00001d018962
	Zm00001d043101	Zm00001d017874	Zm00001d018965
	Zm00001d043141	Zm00001d017914	Zm00001d018966
	Zm00001d043178	Zm00001d017941	Zm00001d018979
	Zm00001d043231	Zm00001d017989	Zm00001d019049
	Zm00001d043283	Zm00001d017990	Zm00001d019057
	Zm00001d043284	Zm00001d018001	Zm00001d019101
	Zm00001d043286	Zm00001d018076	Zm00001d019147
	Zm00001d043295	Zm00001d018082	Zm00001d019163
	Zm00001d043329	Zm00001d018087	Zm00001d019192
	Zm00001d043430	Zm00001d018090	Zm00001d019207
	Zm00001d043450	Zm00001d018106	Zm00001d019219
	Zm00001d043469	Zm00001d018118	Zm00001d019222
	Zm00001d043498	Zm00001d018122	Zm00001d019225
	Zm00001d043512	Zm00001d018151	Zm00001d019226
	Zm00001d043549	Zm00001d018191	Zm00001d019259
	Zm00001d043612	Zm00001d018195	Zm00001d019291
	Zm00001d043621	Zm00001d018246	Zm00001d019307
	Zm00001d043663	Zm00001d018306	Zm00001d019334
	Zm00001d043665	Zm00001d018322	Zm00001d019409
	Zm00001d043765	Zm00001d018350	Zm00001d019446
	Zm00001d043923	Zm00001d018372	Zm00001d019449
	Zm00001d043988	Zm00001d018406	Zm00001d019475
	Zm00001d044122	Zm00001d018407	Zm00001d019541
	Zm00001d044124	Zm00001d018414	Zm00001d019562
	Zm00001d044142	Zm00001d018447	Zm00001d019577
	Zm00001d044146	Zm00001d018455	Zm00001d019587
	Zm00001d044157	Zm00001d018473	Zm00001d019697
	Zm00001d044221	Zm00001d018478	Zm00001d019704
	Zm00001d044254	Zm00001d018493	Zm00001d019734
	Zm00001d044270	Zm00001d018502	Zm00001d019862
	Zm00001d044272	Zm00001d018560	Zm00001d019892
	Zm00001d044308	Zm00001d018617	Zm00001d019915
	Zm00001d044327	Zm00001d018625	Zm00001d019917
	Zm00001d044387	Zm00001d018654	Zm00001d019925
	Zm00001d044443	Zm00001d018698	Zm00001d019926
	Zm00001d044455	Zm00001d018700	Zm00001d019988
	Zm00001d044581	Zm00001d018701	Zm00001d020025
	Zm00001d044647	Zm00001d018712	Zm00001d020071
	Zm00001d044702	Zm00001d018727	Zm00001d020100
	Zm00001d044771	Zm00001d018729	Zm00001d020138
	Zm00001d044777	Zm00001d018738	Zm00001d020147
	Zm00001d044906	Zm00001d018751	Zm00001d020195
	Zm00001d044908	Zm00001d018760	Zm00001d020201
	Zm00001d044994	Zm00001d018792	Zm00001d020238
	Zm00001d045030	Zm00001d018809	Zm00001d020251
	Zm00001d045031	Zm00001d018819	Zm00001d020272
	Zm00001d045051	Zm00001d018882	Zm00001d020317
	Zm00001d045078	Zm00001d018929	Zm00001d020332
	Zm00001d045130	Zm00001d018930	Zm00001d020345
	Zm00001d045174	Zm00001d018931	Zm00001d020350
	Zm00001d045210	Zm00001d018940	Zm00001d020351
	Zm00001d045348	Zm00001d018942	Zm00001d020364
	Zm00001d045404	Zm00001d018962	Zm00001d020395
	Zm00001d045473	Zm00001d018965	Zm00001d020408
	Zm00001d045481	Zm00001d018966	Zm00001d020424
	Zm00001d045504	Zm00001d018981	Zm00001d020428
	Zm00001d045517	Zm00001d019053	Zm00001d020443
	Zm00001d045537	Zm00001d019062	Zm00001d020450
	Zm00001d045626	Zm00001d019101	Zm00001d020461
	Zm00001d045685	Zm00001d019116	Zm00001d020483
	Zm00001d045698	Zm00001d019150	Zm00001d020502
	Zm00001d045843	Zm00001d019163	Zm00001d020526
	Zm00001d045974	Zm00001d019192	Zm00001d020528
	Zm00001d045988	Zm00001d019207	Zm00001d020586
	Zm00001d046147	Zm00001d019216	Zm00001d020607
	Zm00001d046155	Zm00001d019222	Zm00001d020610
	Zm00001d046264	Zm00001d019226	Zm00001d020618
	Zm00001d046292	Zm00001d019227	Zm00001d020620
	Zm00001d046300	Zm00001d019256	Zm00001d020631
	Zm00001d046318	Zm00001d019291	Zm00001d020650
	Zm00001d046346	Zm00001d019312	Zm00001d020652
	Zm00001d046453	Zm00001d019354	Zm00001d020659
	Zm00001d046474	Zm00001d019399	Zm00001d020697
	Zm00001d046621	Zm00001d019475	Zm00001d020708
	Zm00001d046634	Zm00001d019504	Zm00001d020712
	Zm00001d046642	Zm00001d019541	Zm00001d020713
	Zm00001d046805	Zm00001d019547	Zm00001d020725
	Zm00001d046854	Zm00001d019565	Zm00001d020731
	Zm00001d046862	Zm00001d019582	Zm00001d020732
	Zm00001d046865	Zm00001d019593	Zm00001d020748
	Zm00001d046980	Zm00001d019669	Zm00001d020783
	Zm00001d047130	Zm00001d019697	Zm00001d020811
	Zm00001d047192	Zm00001d019704	Zm00001d020852
	Zm00001d047203	Zm00001d019734	Zm00001d020853
	Zm00001d047252	Zm00001d019836	Zm00001d020858
	Zm00001d047259	Zm00001d019855	Zm00001d020861
	Zm00001d047260	Zm00001d019862	Zm00001d020875
	Zm00001d047296	Zm00001d019917	Zm00001d020929
	Zm00001d047317	Zm00001d019926	Zm00001d020967
	Zm00001d047339	Zm00001d019985	Zm00001d020968
	Zm00001d047452	Zm00001d020025	Zm00001d020983
	Zm00001d047483	Zm00001d020071	Zm00001d021018
	Zm00001d047503	Zm00001d020100	Zm00001d021047
	Zm00001d047570	Zm00001d020147	Zm00001d021061
	Zm00001d047591	Zm00001d020175	Zm00001d021062
	Zm00001d047673	Zm00001d020251	Zm00001d021070
	Zm00001d047679	Zm00001d020317	Zm00001d021073
	Zm00001d047696	Zm00001d020332	Zm00001d021086
	Zm00001d047697	Zm00001d020340	Zm00001d021087
	Zm00001d047754	Zm00001d020345	Zm00001d021193
	Zm00001d047808	Zm00001d020350	Zm00001d021205
	Zm00001d047817	Zm00001d020351	Zm00001d021207
	Zm00001d047840	Zm00001d020378	Zm00001d021208
	Zm00001d047841	Zm00001d020401	Zm00001d021214
	Zm00001d047845	Zm00001d020408	Zm00001d021226
	Zm00001d047858	Zm00001d020411	Zm00001d021268
	Zm00001d047952	Zm00001d020417	Zm00001d021299
	Zm00001d048135	Zm00001d020443	Zm00001d021335
	Zm00001d048136	Zm00001d020461	Zm00001d021410
	Zm00001d048219	Zm00001d020483	Zm00001d021444
	Zm00001d048262	Zm00001d020526	Zm00001d021445
	Zm00001d048327	Zm00001d020528	Zm00001d021453
	Zm00001d048329	Zm00001d020583	Zm00001d021492
	Zm00001d048348	Zm00001d020586	Zm00001d021511
	Zm00001d048349	Zm00001d020607	Zm00001d021529
	Zm00001d048363	Zm00001d020610	Zm00001d021545
	Zm00001d048416	Zm00001d020618	Zm00001d021573
	Zm00001d048417	Zm00001d020620	Zm00001d021574
	Zm00001d048440	Zm00001d020627	Zm00001d021599
	Zm00001d048444	Zm00001d020631	Zm00001d021615
	Zm00001d048494	Zm00001d020646	Zm00001d021620
	Zm00001d048533	Zm00001d020673	Zm00001d021628
	Zm00001d048558	Zm00001d020674	Zm00001d021629
	Zm00001d048592	Zm00001d020705	Zm00001d021632
	Zm00001d048644	Zm00001d020708	Zm00001d021634
	Zm00001d048667	Zm00001d020713	Zm00001d021647
	Zm00001d048694	Zm00001d020717	Zm00001d021652
	Zm00001d048719	Zm00001d020725	Zm00001d021653
	Zm00001d048775	Zm00001d020731	Zm00001d021665
	Zm00001d048787	Zm00001d020736	Zm00001d021666
	Zm00001d048832	Zm00001d020748	Zm00001d021677
	Zm00001d048841	Zm00001d020755	Zm00001d021684
	Zm00001d048913	Zm00001d020757	Zm00001d021695
	Zm00001d048949	Zm00001d020811	Zm00001d021697
	Zm00001d048950	Zm00001d020823	Zm00001d021706
	Zm00001d048990	Zm00001d020852	Zm00001d021727
	Zm00001d049091	Zm00001d020858	Zm00001d021755
	Zm00001d049113	Zm00001d020862	Zm00001d021775
	Zm00001d049127	Zm00001d020875	Zm00001d021803
	Zm00001d049196	Zm00001d020886	Zm00001d021816
	Zm00001d049217	Zm00001d020903	Zm00001d021870
	Zm00001d049228	Zm00001d020929	Zm00001d021905
	Zm00001d049544	Zm00001d020941	Zm00001d021930
	Zm00001d049643	Zm00001d020967	Zm00001d021943
	Zm00001d049692	Zm00001d020968	Zm00001d021986
	Zm00001d049719	Zm00001d020972	Zm00001d022063
	Zm00001d049834	Zm00001d020973	Zm00001d022069
	Zm00001d049926	Zm00001d021000	Zm00001d022101
	Zm00001d049995	Zm00001d021016	Zm00001d022131
	Zm00001d050049	Zm00001d021018	Zm00001d022134
	Zm00001d050055	Zm00001d021026	Zm00001d022154
	Zm00001d050293	Zm00001d021047	Zm00001d022155
	Zm00001d050328	Zm00001d021086	Zm00001d022156
	Zm00001d050455	Zm00001d021176	Zm00001d022180
	Zm00001d050577	Zm00001d021207	Zm00001d022184
	Zm00001d050601	Zm00001d021208	Zm00001d022194
	Zm00001d050637	Zm00001d021226	Zm00001d022203
	Zm00001d050694	Zm00001d021250	Zm00001d022204
	Zm00001d050790	Zm00001d021296	Zm00001d022210
	Zm00001d050837	Zm00001d021299	Zm00001d022211
	Zm00001d050864	Zm00001d021321	Zm00001d022217
	Zm00001d050872	Zm00001d021357	Zm00001d022222
	Zm00001d050918	Zm00001d021358	Zm00001d022234
	Zm00001d050955	Zm00001d021393	Zm00001d022236
	Zm00001d051083	Zm00001d021410	Zm00001d022241
	Zm00001d051085	Zm00001d021423	Zm00001d022278
	Zm00001d051117	Zm00001d021442	Zm00001d022306
	Zm00001d051194	Zm00001d021444	Zm00001d022307
	Zm00001d051313	Zm00001d021447	Zm00001d022330
	Zm00001d051334	Zm00001d021453	Zm00001d022332
	Zm00001d051485	Zm00001d021456	Zm00001d022367
	Zm00001d051550	Zm00001d021461	Zm00001d022371
	Zm00001d051556	Zm00001d021464	Zm00001d022391
	Zm00001d051591	Zm00001d021485	Zm00001d022430
	Zm00001d051653	Zm00001d021492	Zm00001d022435
	Zm00001d051659	Zm00001d021573	Zm00001d022437
	Zm00001d051792	Zm00001d021596	Zm00001d022462
	Zm00001d051875	Zm00001d021628	Zm00001d022463
	Zm00001d051929	Zm00001d021629	Zm00001d022468
	Zm00001d051994	Zm00001d021647	Zm00001d022496
	Zm00001d052025	Zm00001d021652	Zm00001d022500
	Zm00001d052060	Zm00001d021665	Zm00001d022524
	Zm00001d052066	Zm00001d021677	Zm00001d022538
	Zm00001d052133	Zm00001d021683	Zm00001d022541
	Zm00001d052165	Zm00001d021684	Zm00001d022555
	Zm00001d052206	Zm00001d021693	Zm00001d022593
	Zm00001d052213	Zm00001d021695	Zm00001d022595
	Zm00001d052224	Zm00001d021699	Zm00001d022597
	Zm00001d052336	Zm00001d021718	Zm00001d022738
	Zm00001d052348	Zm00001d021775	Zm00001d022742
	Zm00001d052403	Zm00001d021781	Zm00001d022821
	Zm00001d052467	Zm00001d021803	Zm00001d022836
	Zm00001d052744	Zm00001d021829	Zm00001d022889
	Zm00001d052827	Zm00001d021836	Zm00001d022927
	Zm00001d052842	Zm00001d021843	Zm00001d022978
	Zm00001d052963	Zm00001d021851	Zm00001d023007
	Zm00001d053001	Zm00001d021853	Zm00001d023227
	Zm00001d053042	Zm00001d021879	Zm00001d023229
	Zm00001d053055	Zm00001d021883	Zm00001d023253
	Zm00001d053146	Zm00001d021905	Zm00001d023293
	Zm00001d053197	Zm00001d021936	Zm00001d023306
	Zm00001d053207	Zm00001d021943	Zm00001d023336
	Zm00001d053210	Zm00001d021971	Zm00001d023343
	Zm00001d053433	Zm00001d021977	Zm00001d023372
	Zm00001d053554	Zm00001d021986	Zm00001d023373
	Zm00001d053569	Zm00001d021990	Zm00001d023402
	Zm00001d053617	Zm00001d021992	Zm00001d023404
	Zm00001d053626	Zm00001d021995	Zm00001d023411
	Zm00001d053695	Zm00001d022005	Zm00001d023472
	Zm00001d053696	Zm00001d022022	Zm00001d023480
	Zm00001d053715	Zm00001d022032	Zm00001d023529
	Zm00001d053733	Zm00001d022035	Zm00001d023530
	Zm00001d053817	Zm00001d022036	Zm00001d023553
	Zm00001d053826	Zm00001d022053	Zm00001d023603
	Zm00001d053829	Zm00001d022069	Zm00001d023615
	Zm00001d053864	Zm00001d022071	Zm00001d023616
	Zm00001d053880	Zm00001d022117	Zm00001d023625
	Zm00001d053891	Zm00001d022120	Zm00001d023651
	Zm00001d054081	Zm00001d022131	Zm00001d023671
	zma-MIR169e	Zm00001d022132	Zm00001d023680
		Zm00001d022143	Zm00001d023700
		Zm00001d022154	Zm00001d023733
		Zm00001d022155	Zm00001d023760
		Zm00001d022163	Zm00001d023767
		Zm00001d022184	Zm00001d023841
		Zm00001d022192	Zm00001d023843
		Zm00001d022204	Zm00001d023899
		Zm00001d022222	Zm00001d023915
		Zm00001d022234	Zm00001d023933
		Zm00001d022236	Zm00001d023994
		Zm00001d022245	Zm00001d024066
		Zm00001d022254	Zm00001d024141
		Zm00001d022259	Zm00001d024143
		Zm00001d022307	Zm00001d024148
		Zm00001d022327	Zm00001d024159
		Zm00001d022367	Zm00001d024204
		Zm00001d022374	Zm00001d024210
		Zm00001d022391	Zm00001d024323
		Zm00001d022395	Zm00001d024324
		Zm00001d022437	Zm00001d024373
		Zm00001d022448	Zm00001d024403
		Zm00001d022453	Zm00001d024414
		Zm00001d022478	Zm00001d024423
		Zm00001d022493	Zm00001d024432
		Zm00001d022500	Zm00001d024465
		Zm00001d022524	Zm00001d024471
		Zm00001d022538	Zm00001d024486
		Zm00001d022541	Zm00001d024497
		Zm00001d022549	Zm00001d024511
		Zm00001d022597	Zm00001d024571
		Zm00001d022608	Zm00001d024600
		Zm00001d022630	Zm00001d024675
		Zm00001d022649	Zm00001d024717
		Zm00001d022650	Zm00001d024753
		Zm00001d022666	Zm00001d024770
		Zm00001d022669	Zm00001d024771
		Zm00001d022738	Zm00001d024778
		Zm00001d022742	Zm00001d024874
		Zm00001d022840	Zm00001d024886
		Zm00001d022872	Zm00001d024898
		Zm00001d023008	Zm00001d024980
		Zm00001d023050	Zm00001d024996
		Zm00001d023213	Zm00001d025060
		Zm00001d023225	Zm00001d025065
		Zm00001d023242	Zm00001d025081
		Zm00001d023248	Zm00001d025099
		Zm00001d023299	Zm00001d025160
		Zm00001d023303	Zm00001d025170
		Zm00001d023343	Zm00001d025296
		Zm00001d023349	Zm00001d025322
		Zm00001d023365	Zm00001d025339
		Zm00001d023372	Zm00001d025352
		Zm00001d023402	Zm00001d025353
		Zm00001d023404	Zm00001d025354
		Zm00001d023410	Zm00001d025382
		Zm00001d023411	Zm00001d025390
		Zm00001d023426	Zm00001d025394
		Zm00001d023462	Zm00001d025401
		Zm00001d023480	Zm00001d025413
		Zm00001d023481	Zm00001d025441
		Zm00001d023496	Zm00001d025476
		Zm00001d023568	Zm00001d025508
		Zm00001d023580	Zm00001d025528
		Zm00001d023603	Zm00001d025541
		Zm00001d023615	Zm00001d025557
		Zm00001d023616	Zm00001d025612
		Zm00001d023619	Zm00001d025653
		Zm00001d023671	Zm00001d025661
		Zm00001d023700	Zm00001d025670
		Zm00001d023706	Zm00001d025676
		Zm00001d023720	Zm00001d025703
		Zm00001d023799	Zm00001d025707
		Zm00001d023815	Zm00001d025745
		Zm00001d023841	Zm00001d025761
		Zm00001d023843	Zm00001d025793
		Zm00001d023869	Zm00001d025846
		Zm00001d023870	Zm00001d025857
		Zm00001d023873	Zm00001d025900
		Zm00001d023899	Zm00001d025915
		Zm00001d023950	Zm00001d025924
		Zm00001d023987	Zm00001d025932
		Zm00001d024014	Zm00001d025947
		Zm00001d024017	Zm00001d026055
		Zm00001d024051	Zm00001d026060
		Zm00001d024071	Zm00001d026140
		Zm00001d024143	Zm00001d026173
		Zm00001d024160	Zm00001d026182
		Zm00001d024210	Zm00001d026187
		Zm00001d024268	Zm00001d026203
		Zm00001d024320	Zm00001d026204
		Zm00001d024323	Zm00001d026240
		Zm00001d024324	Zm00001d026253
		Zm00001d024364	Zm00001d026254
		Zm00001d024373	Zm00001d026258
		Zm00001d024395	Zm00001d026268
		Zm00001d024403	Zm00001d026278
		Zm00001d024412	Zm00001d026286
		Zm00001d024414	Zm00001d026297
		Zm00001d024463	Zm00001d026311
		Zm00001d024486	Zm00001d026343
		Zm00001d024497	Zm00001d026374
		Zm00001d024600	Zm00001d026377
		Zm00001d024630	Zm00001d026386
		Zm00001d024632	Zm00001d026412
		Zm00001d024634	Zm00001d026414
		Zm00001d024637	Zm00001d026444
		Zm00001d024669	Zm00001d026471
		Zm00001d024681	Zm00001d026478
		Zm00001d024753	Zm00001d026485
		Zm00001d024771	Zm00001d026521
		Zm00001d024778	Zm00001d026549
		Zm00001d024866	Zm00001d026578
		Zm00001d024872	Zm00001d026588
		Zm00001d024883	Zm00001d026603
		Zm00001d024885	Zm00001d026629
		Zm00001d024886	Zm00001d026632
		Zm00001d024898	Zm00001d026657
		Zm00001d024926	Zm00001d026711
		Zm00001d024940	Zm00001d026727
		Zm00001d025043	Zm00001d026831
		Zm00001d025052	Zm00001d027020
		Zm00001d025065	Zm00001d027024
		Zm00001d025124	Zm00001d027055
		Zm00001d025129	Zm00001d027154
		Zm00001d025149	Zm00001d027166
		Zm00001d025160	Zm00001d027277
		Zm00001d025222	Zm00001d027332
		Zm00001d025226	Zm00001d027337
		Zm00001d025253	Zm00001d027342
		Zm00001d025281	Zm00001d027344
		Zm00001d025296	Zm00001d027355
		Zm00001d025333	Zm00001d027370
		Zm00001d025339	Zm00001d027375
		Zm00001d025354	Zm00001d027387
		Zm00001d025390	Zm00001d027443
		Zm00001d025391	Zm00001d027449
		Zm00001d025393	Zm00001d027485
		Zm00001d025394	Zm00001d027511
		Zm00001d025396	Zm00001d027520
		Zm00001d025401	Zm00001d027525
		Zm00001d025406	Zm00001d027537
		Zm00001d025414	Zm00001d027542
		Zm00001d025430	Zm00001d027546
		Zm00001d025476	Zm00001d027595
		Zm00001d025508	Zm00001d027601
		Zm00001d025541	Zm00001d027618
		Zm00001d025632	Zm00001d027626
		Zm00001d025670	Zm00001d027655
		Zm00001d025703	Zm00001d027680
		Zm00001d025707	Zm00001d027706
		Zm00001d025752	Zm00001d027729
		Zm00001d025761	Zm00001d027755
		Zm00001d025799	Zm00001d027813
		Zm00001d025814	Zm00001d027816
		Zm00001d025843	Zm00001d027824
		Zm00001d025846	Zm00001d027861
		Zm00001d025857	Zm00001d027898
		Zm00001d025900	Zm00001d027901
		Zm00001d025917	Zm00001d027948
		Zm00001d025932	Zm00001d027975
		Zm00001d026018	Zm00001d027987
		Zm00001d026039	Zm00001d027991
		Zm00001d026055	Zm00001d027996
		Zm00001d026060	Zm00001d028004
		Zm00001d026067	Zm00001d028006
		Zm00001d026140	Zm00001d028035
		Zm00001d026141	Zm00001d028043
		Zm00001d026147	Zm00001d028053
		Zm00001d026156	Zm00001d028103
		Zm00001d026177	Zm00001d028105
		Zm00001d026182	Zm00001d028154
		Zm00001d026191	Zm00001d028187
		Zm00001d026193	Zm00001d028195
		Zm00001d026194	Zm00001d028197
		Zm00001d026203	Zm00001d028205
		Zm00001d026204	Zm00001d028219
		Zm00001d026266	Zm00001d028229
		Zm00001d026282	Zm00001d028237
		Zm00001d026297	Zm00001d028284
		Zm00001d026300	Zm00001d028323
		Zm00001d026368	Zm00001d028348
		Zm00001d026374	Zm00001d028375
		Zm00001d026377	Zm00001d028377
		Zm00001d026412	Zm00001d028408
		Zm00001d026426	Zm00001d028415
		Zm00001d026454	Zm00001d028416
		Zm00001d026471	Zm00001d028426
		Zm00001d026486	Zm00001d028447
		Zm00001d026581	Zm00001d028451
		Zm00001d026588	Zm00001d028463
		Zm00001d026591	Zm00001d028471
		Zm00001d026604	Zm00001d028484
		Zm00001d026606	Zm00001d028510
		Zm00001d026619	Zm00001d028565
		Zm00001d026657	Zm00001d028574
		Zm00001d026711	Zm00001d028591
		Zm00001d026727	Zm00001d028616
		Zm00001d026785	Zm00001d028641
		Zm00001d026859	Zm00001d028649
		Zm00001d026860	Zm00001d028651
		Zm00001d026964	Zm00001d028653
		Zm00001d027022	Zm00001d028664
		Zm00001d027029	Zm00001d028676
		Zm00001d027131	Zm00001d028694
		Zm00001d027166	Zm00001d028711
		Zm00001d027332	Zm00001d028718
		Zm00001d027334	Zm00001d028740
		Zm00001d027344	Zm00001d028741
		Zm00001d027348	Zm00001d028742
		Zm00001d027370	Zm00001d028754
		Zm00001d027375	Zm00001d028778
		Zm00001d027395	Zm00001d028786
		Zm00001d027419	Zm00001d028803
		Zm00001d027423	Zm00001d028807
		Zm00001d027431	Zm00001d028814
		Zm00001d027434	Zm00001d028815
		Zm00001d027443	Zm00001d028816
		Zm00001d027457	Zm00001d028820
		Zm00001d027498	Zm00001d028835
		Zm00001d027520	Zm00001d028906
		Zm00001d027533	Zm00001d028912
		Zm00001d027537	Zm00001d028922
		Zm00001d027540	Zm00001d028941
		Zm00001d027541	Zm00001d028968
		Zm00001d027542	Zm00001d028998
		Zm00001d027582	Zm00001d028999
		Zm00001d027619	Zm00001d029011
		Zm00001d027621	Zm00001d029025
		Zm00001d027626	Zm00001d029087
		Zm00001d027682	Zm00001d029098
		Zm00001d027708	Zm00001d029099
		Zm00001d027719	Zm00001d029101
		Zm00001d027722	Zm00001d029124
		Zm00001d027732	Zm00001d029154
		Zm00001d027733	Zm00001d029170
		Zm00001d027755	Zm00001d029198
		Zm00001d027824	Zm00001d029203
		Zm00001d027852	Zm00001d029209
		Zm00001d027853	Zm00001d029234
		Zm00001d027859	Zm00001d029258
		Zm00001d027861	Zm00001d029263
		Zm00001d027899	Zm00001d029365
		Zm00001d027901	Zm00001d029366
		Zm00001d027973	Zm00001d029377
		Zm00001d027991	Zm00001d029408
		Zm00001d028004	Zm00001d029447
		Zm00001d028035	Zm00001d029524
		Zm00001d028043	Zm00001d029543
		Zm00001d028062	Zm00001d029601
		Zm00001d028154	Zm00001d029628
		Zm00001d028195	Zm00001d029647
		Zm00001d028205	Zm00001d029662
		Zm00001d028219	Zm00001d029699
		Zm00001d028231	Zm00001d029721
		Zm00001d028237	Zm00001d029728
		Zm00001d028265	Zm00001d029738
		Zm00001d028284	Zm00001d029744
		Zm00001d028286	Zm00001d029763
		Zm00001d028293	Zm00001d029768
		Zm00001d028308	Zm00001d029769
		Zm00001d028323	Zm00001d029853
		Zm00001d028339	Zm00001d029872
		Zm00001d028349	Zm00001d029940
		Zm00001d028397	Zm00001d029968
		Zm00001d028408	Zm00001d029975
		Zm00001d028426	Zm00001d030021
		Zm00001d028451	Zm00001d030028
		Zm00001d028454	Zm00001d030086
		Zm00001d028484	Zm00001d030098
		Zm00001d028486	Zm00001d030165
		Zm00001d028510	Zm00001d030218
		Zm00001d028526	Zm00001d030222
		Zm00001d028565	Zm00001d030348
		Zm00001d028574	Zm00001d030498
		Zm00001d028582	Zm00001d030532
		Zm00001d028616	Zm00001d030540
		Zm00001d028630	Zm00001d030542
		Zm00001d028649	Zm00001d030639
		Zm00001d028651	Zm00001d030657
		Zm00001d028653	Zm00001d030725
		Zm00001d028667	Zm00001d030737
		Zm00001d028675	Zm00001d030741
		Zm00001d028680	Zm00001d030744
		Zm00001d028694	Zm00001d030821
		Zm00001d028711	Zm00001d030822
		Zm00001d028718	Zm00001d030824
		Zm00001d028720	Zm00001d030856
		Zm00001d028721	Zm00001d030901
		Zm00001d028750	Zm00001d030942
		Zm00001d028778	Zm00001d030981
		Zm00001d028803	Zm00001d030990
		Zm00001d028807	Zm00001d031041
		Zm00001d028814	Zm00001d031086
		Zm00001d028815	Zm00001d031187
		Zm00001d028816	Zm00001d031212
		Zm00001d028838	Zm00001d031221
		Zm00001d028906	Zm00001d031228
		Zm00001d028912	Zm00001d031290
		Zm00001d028941	Zm00001d031291
		Zm00001d028995	Zm00001d031300
		Zm00001d028999	Zm00001d031303
		Zm00001d029010	Zm00001d031344
		Zm00001d029098	Zm00001d031429
		Zm00001d029101	Zm00001d031449
		Zm00001d029143	Zm00001d031494
		Zm00001d029154	Zm00001d031556
		Zm00001d029164	Zm00001d031560
		Zm00001d029183	Zm00001d031562
		Zm00001d029203	Zm00001d031568
		Zm00001d029209	Zm00001d031589
		Zm00001d029246	Zm00001d031611
		Zm00001d029247	Zm00001d031640
		Zm00001d029258	Zm00001d031667
		Zm00001d029260	Zm00001d031674
		Zm00001d029263	Zm00001d031682
		Zm00001d029301	Zm00001d031701
		Zm00001d029321	Zm00001d031703
		Zm00001d029350	Zm00001d031727
		Zm00001d029365	Zm00001d031749
		Zm00001d029373	Zm00001d031760
		Zm00001d029377	Zm00001d031769
		Zm00001d029383	Zm00001d031781
		Zm00001d029387	Zm00001d031793
		Zm00001d029408	Zm00001d031813
		Zm00001d029417	Zm00001d031816
		Zm00001d029460	Zm00001d031835
		Zm00001d029461	Zm00001d031893
		Zm00001d029478	Zm00001d031952
		Zm00001d029506	Zm00001d031957
		Zm00001d029507	Zm00001d031979
		Zm00001d029577	Zm00001d031996
		Zm00001d029583	Zm00001d032024
		Zm00001d029647	Zm00001d032044
		Zm00001d029651	Zm00001d032045
		Zm00001d029679	Zm00001d032046
		Zm00001d029686	Zm00001d032085
		Zm00001d029704	Zm00001d032088
		Zm00001d029708	Zm00001d032094
		Zm00001d029717	Zm00001d032099
		Zm00001d029718	Zm00001d032102
		Zm00001d029738	Zm00001d032120
		Zm00001d029744	Zm00001d032132
		Zm00001d029768	Zm00001d032144
		Zm00001d029778	Zm00001d032181
		Zm00001d029801	Zm00001d032233
		Zm00001d029835	Zm00001d032265
		Zm00001d029853	Zm00001d032324
		Zm00001d029940	Zm00001d032327
		Zm00001d029968	Zm00001d032405
		Zm00001d029975	Zm00001d032417
		Zm00001d030021	Zm00001d032443
		Zm00001d030028	Zm00001d032518
		Zm00001d030069	Zm00001d032519
		Zm00001d030086	Zm00001d032521
		Zm00001d030098	Zm00001d032532
		Zm00001d030163	Zm00001d032556
		Zm00001d030165	Zm00001d032561
		Zm00001d030218	Zm00001d032576
		Zm00001d030222	Zm00001d032606
		Zm00001d030317	Zm00001d032664
		Zm00001d030345	Zm00001d032748
		Zm00001d030346	Zm00001d032760
		Zm00001d030498	Zm00001d032798
		Zm00001d030507	Zm00001d032806
		Zm00001d030509	Zm00001d032825
		Zm00001d030526	Zm00001d032828
		Zm00001d030540	Zm00001d032849
		Zm00001d030542	Zm00001d032945
		Zm00001d030548	Zm00001d032947
		Zm00001d030557	Zm00001d032948
		Zm00001d030574	Zm00001d032969
		Zm00001d030577	Zm00001d033024
		Zm00001d030667	Zm00001d033025
		Zm00001d030670	Zm00001d033088
		Zm00001d030737	Zm00001d033128
		Zm00001d030741	Zm00001d033130
		Zm00001d030821	Zm00001d033152
		Zm00001d030822	Zm00001d033180
		Zm00001d030824	Zm00001d033186
		Zm00001d030851	Zm00001d033229
		Zm00001d030940	Zm00001d033230
		Zm00001d031086	Zm00001d033231
		Zm00001d031127	Zm00001d033244
		Zm00001d031128	Zm00001d033286
		Zm00001d031148	Zm00001d033292
		Zm00001d031155	Zm00001d033300
		Zm00001d031157	Zm00001d033316
		Zm00001d031158	Zm00001d033325
		Zm00001d031196	Zm00001d033335
		Zm00001d031221	Zm00001d033362
		Zm00001d031228	Zm00001d033369
		Zm00001d031230	Zm00001d033385
		Zm00001d031241	Zm00001d033391
		Zm00001d031287	Zm00001d033402
		Zm00001d031290	Zm00001d033414
		Zm00001d031300	Zm00001d033420
		Zm00001d031303	Zm00001d033447
		Zm00001d031332	Zm00001d033451
		Zm00001d031349	Zm00001d033463
		Zm00001d031351	Zm00001d033516
		Zm00001d031366	Zm00001d033552
		Zm00001d031379	Zm00001d033558
		Zm00001d031403	Zm00001d033559
		Zm00001d031426	Zm00001d033567
		Zm00001d031428	Zm00001d033595
		Zm00001d031436	Zm00001d033671
		Zm00001d031444	Zm00001d033737
		Zm00001d031449	Zm00001d033745
		Zm00001d031458	Zm00001d033751
		Zm00001d031476	Zm00001d033767
		Zm00001d031494	Zm00001d033782
		Zm00001d031529	Zm00001d033793
		Zm00001d031556	Zm00001d033837
		Zm00001d031562	Zm00001d033849
		Zm00001d031568	Zm00001d033853
		Zm00001d031589	Zm00001d033872
		Zm00001d031614	Zm00001d033876
		Zm00001d031640	Zm00001d033878
		Zm00001d031653	Zm00001d033931
		Zm00001d031670	Zm00001d033968
		Zm00001d031689	Zm00001d033987
		Zm00001d031701	Zm00001d034017
		Zm00001d031727	Zm00001d034024
		Zm00001d031728	Zm00001d034027
		Zm00001d031736	Zm00001d034031
		Zm00001d031745	Zm00001d034059
		Zm00001d031749	Zm00001d034085
		Zm00001d031769	Zm00001d034104
		Zm00001d031778	Zm00001d034118
		Zm00001d031781	Zm00001d034145
		Zm00001d031785	Zm00001d034217
		Zm00001d031813	Zm00001d034223
		Zm00001d031875	Zm00001d034422
		Zm00001d031878	Zm00001d034427
		Zm00001d031957	Zm00001d034440
		Zm00001d031979	Zm00001d034480
		Zm00001d032042	Zm00001d034547
		Zm00001d032044	Zm00001d034550
		Zm00001d032076	Zm00001d034559
		Zm00001d032084	Zm00001d034601
		Zm00001d032088	Zm00001d034602
		Zm00001d032094	Zm00001d034609
		Zm00001d032102	Zm00001d034629
		Zm00001d032120	Zm00001d034643
		Zm00001d032138	Zm00001d034659
		Zm00001d032144	Zm00001d034666
		Zm00001d032190	Zm00001d034692
		Zm00001d032233	Zm00001d034698
		Zm00001d032265	Zm00001d034705
		Zm00001d032291	Zm00001d034723
		Zm00001d032304	Zm00001d034727
		Zm00001d032311	Zm00001d034751
		Zm00001d032324	Zm00001d034769
		Zm00001d032405	Zm00001d034790
		Zm00001d032422	Zm00001d034795
		Zm00001d032423	Zm00001d034836
		Zm00001d032438	Zm00001d034840
		Zm00001d032459	Zm00001d034841
		Zm00001d032467	Zm00001d034842
		Zm00001d032518	Zm00001d034856
		Zm00001d032519	Zm00001d034882
		Zm00001d032552	Zm00001d034892
		Zm00001d032620	Zm00001d034893
		Zm00001d032626	Zm00001d034978
		Zm00001d032654	Zm00001d034986
		Zm00001d032771	Zm00001d035000
		Zm00001d032806	Zm00001d035013
		Zm00001d032825	Zm00001d035055
		Zm00001d032828	Zm00001d035064
		Zm00001d032854	Zm00001d035087
		Zm00001d032911	Zm00001d035094
		Zm00001d032916	Zm00001d035119
		Zm00001d032932	Zm00001d035139
		Zm00001d032946	Zm00001d035162
		Zm00001d032948	Zm00001d035195
		Zm00001d032961	Zm00001d035229
		Zm00001d032969	Zm00001d035300
		Zm00001d032981	Zm00001d035304
		Zm00001d033022	Zm00001d035312
		Zm00001d033025	Zm00001d035455
		Zm00001d033047	Zm00001d035467
		Zm00001d033050	Zm00001d035475
		Zm00001d033064	Zm00001d035560
		Zm00001d033079	Zm00001d035652
		Zm00001d033152	Zm00001d035666
		Zm00001d033175	Zm00001d035791
		Zm00001d033229	Zm00001d035838
		Zm00001d033230	Zm00001d035854
		Zm00001d033231	Zm00001d035865
		Zm00001d033244	Zm00001d035901
		Zm00001d033271	Zm00001d035902
		Zm00001d033286	Zm00001d035980
		Zm00001d033292	Zm00001d035981
		Zm00001d033300	Zm00001d036016
		Zm00001d033314	Zm00001d036050
		Zm00001d033325	Zm00001d036122
		Zm00001d033327	Zm00001d036206
		Zm00001d033344	Zm00001d036226
		Zm00001d033362	Zm00001d036364
		Zm00001d033369	Zm00001d036382
		Zm00001d033385	Zm00001d036403
		Zm00001d033391	Zm00001d036418
		Zm00001d033447	Zm00001d036464
		Zm00001d033451	Zm00001d036482
		Zm00001d033455	Zm00001d036486
		Zm00001d033463	Zm00001d036565
		Zm00001d033491	Zm00001d036567
		Zm00001d033516	Zm00001d036568
		Zm00001d033517	Zm00001d036610
		Zm00001d033558	Zm00001d036650
		Zm00001d033559	Zm00001d036708
		Zm00001d033568	Zm00001d036726
		Zm00001d033588	Zm00001d036763
		Zm00001d033605	Zm00001d036766
		Zm00001d033623	Zm00001d036871
		Zm00001d033671	Zm00001d036872
		Zm00001d033700	Zm00001d036951
		Zm00001d033745	Zm00001d036961
		Zm00001d033747	Zm00001d036964
		Zm00001d033749	Zm00001d036985
		Zm00001d033750	Zm00001d036991
		Zm00001d033783	Zm00001d037057
		Zm00001d033793	Zm00001d037097
		Zm00001d033794	Zm00001d037153
		Zm00001d033837	Zm00001d037195
		Zm00001d033846	Zm00001d037197
		Zm00001d033850	Zm00001d037211
		Zm00001d033853	Zm00001d037232
		Zm00001d033862	Zm00001d037234
		Zm00001d033872	Zm00001d037248
		Zm00001d033876	Zm00001d037327
		Zm00001d033878	Zm00001d037369
		Zm00001d033965	Zm00001d037383
		Zm00001d033987	Zm00001d037413
		Zm00001d033989	Zm00001d037453
		Zm00001d034017	Zm00001d037479
		Zm00001d034027	Zm00001d037487
		Zm00001d034067	Zm00001d037513
		Zm00001d034085	Zm00001d037528
		Zm00001d034095	Zm00001d037574
		Zm00001d034096	Zm00001d037603
		Zm00001d034104	Zm00001d037608
		Zm00001d034118	Zm00001d037610
		Zm00001d034145	Zm00001d037620
		Zm00001d034160	Zm00001d037651
		Zm00001d034182	Zm00001d037681
		Zm00001d034184	Zm00001d037724
		Zm00001d034217	Zm00001d037732
		Zm00001d034309	Zm00001d037743
		Zm00001d034322	Zm00001d037751
		Zm00001d034357	Zm00001d037769
		Zm00001d034417	Zm00001d037779
		Zm00001d034480	Zm00001d037783
		Zm00001d034536	Zm00001d037816
		Zm00001d034547	Zm00001d037828
		Zm00001d034559	Zm00001d037834
		Zm00001d034584	Zm00001d037837
		Zm00001d034593	Zm00001d037868
		Zm00001d034596	Zm00001d037873
		Zm00001d034615	Zm00001d037884
		Zm00001d034643	Zm00001d037886
		Zm00001d034672	Zm00001d037894
		Zm00001d034674	Zm00001d037929
		Zm00001d034718	Zm00001d037945
		Zm00001d034756	Zm00001d037951
		Zm00001d034769	Zm00001d037972
		Zm00001d034782	Zm00001d038000
		Zm00001d034783	Zm00001d038004
		Zm00001d034787	Zm00001d038023
		Zm00001d034836	Zm00001d038049
		Zm00001d034840	Zm00001d038052
		Zm00001d034841	Zm00001d038092
		Zm00001d034877	Zm00001d038196
		Zm00001d034882	Zm00001d038252
		Zm00001d034898	Zm00001d038267
		Zm00001d034925	Zm00001d038269
		Zm00001d034978	Zm00001d038285
		Zm00001d034979	Zm00001d038304
		Zm00001d034986	Zm00001d038334
		Zm00001d035000	Zm00001d038351
		Zm00001d035044	Zm00001d038358
		Zm00001d035055	Zm00001d038373
		Zm00001d035084	Zm00001d038374
		Zm00001d035089	Zm00001d038408
		Zm00001d035145	Zm00001d038449
		Zm00001d035162	Zm00001d038451
		Zm00001d035163	Zm00001d038456
		Zm00001d035166	Zm00001d038465
		Zm00001d035178	Zm00001d038478
		Zm00001d035214	Zm00001d038484
		Zm00001d035233	Zm00001d038514
		Zm00001d035236	Zm00001d038535
		Zm00001d035256	Zm00001d038544
		Zm00001d035263	Zm00001d038555
		Zm00001d035300	Zm00001d038578
		Zm00001d035303	Zm00001d038607
		Zm00001d035304	Zm00001d038642
		Zm00001d035455	Zm00001d038700
		Zm00001d035494	Zm00001d038712
		Zm00001d035560	Zm00001d038754
		Zm00001d035562	Zm00001d038764
		Zm00001d035589	Zm00001d038768
		Zm00001d035597	Zm00001d038772
		Zm00001d035603	Zm00001d038783
		Zm00001d035631	Zm00001d038791
		Zm00001d035646	Zm00001d038807
		Zm00001d035652	Zm00001d038808
		Zm00001d035714	Zm00001d038832
		Zm00001d035766	Zm00001d038838
		Zm00001d035775	Zm00001d038841
		Zm00001d035835	Zm00001d038852
		Zm00001d035865	Zm00001d038863
		Zm00001d035902	Zm00001d038865
		Zm00001d035925	Zm00001d038870
		Zm00001d035962	Zm00001d038878
		Zm00001d035980	Zm00001d038907
		Zm00001d035981	Zm00001d038937
		Zm00001d036016	Zm00001d038954
		Zm00001d036025	Zm00001d038960
		Zm00001d036050	Zm00001d038973
		Zm00001d036097	Zm00001d038990
		Zm00001d036103	Zm00001d039011
		Zm00001d036122	Zm00001d039081
		Zm00001d036226	Zm00001d039094
		Zm00001d036242	Zm00001d039098
		Zm00001d036256	Zm00001d039106
		Zm00001d036364	Zm00001d039148
		Zm00001d036366	Zm00001d039150
		Zm00001d036382	Zm00001d039218
		Zm00001d036418	Zm00001d039245
		Zm00001d036485	Zm00001d039299
		Zm00001d036486	Zm00001d039310
		Zm00001d036499	Zm00001d039316
		Zm00001d036522	Zm00001d039330
		Zm00001d036533	Zm00001d039371
		Zm00001d036567	Zm00001d039372
		Zm00001d036568	Zm00001d039424
		Zm00001d036579	Zm00001d039482
		Zm00001d036610	Zm00001d039497
		Zm00001d036613	Zm00001d039524
		Zm00001d036650	Zm00001d039565
		Zm00001d036652	Zm00001d039607
		Zm00001d036676	Zm00001d039615
		Zm00001d036708	Zm00001d039619
		Zm00001d036720	Zm00001d039629
		Zm00001d036726	Zm00001d039670
		Zm00001d036736	Zm00001d039771
		Zm00001d036763	Zm00001d039772
		Zm00001d036766	Zm00001d039880
		Zm00001d036768	Zm00001d039908
		Zm00001d036880	Zm00001d039914
		Zm00001d036991	Zm00001d039919
		Zm00001d037002	Zm00001d039933
		Zm00001d037005	Zm00001d039935
		Zm00001d037057	Zm00001d039936
		Zm00001d037073	Zm00001d039944
		Zm00001d037092	Zm00001d039963
		Zm00001d037107	Zm00001d039988
		Zm00001d037160	Zm00001d040010
		Zm00001d037181	Zm00001d040027
		Zm00001d037211	Zm00001d040028
		Zm00001d037229	Zm00001d040029
		Zm00001d037242	Zm00001d040056
		Zm00001d037308	Zm00001d040087
		Zm00001d037327	Zm00001d040150
		Zm00001d037334	Zm00001d040152
		Zm00001d037336	Zm00001d040190
		Zm00001d037342	Zm00001d040263
		Zm00001d037360	Zm00001d040285
		Zm00001d037369	Zm00001d040320
		Zm00001d037413	Zm00001d040508
		Zm00001d037515	Zm00001d040509
		Zm00001d037608	Zm00001d040541
		Zm00001d037610	Zm00001d040585
		Zm00001d037623	Zm00001d040593
		Zm00001d037630	Zm00001d040603
		Zm00001d037644	Zm00001d040613
		Zm00001d037681	Zm00001d040617
		Zm00001d037694	Zm00001d040619
		Zm00001d037708	Zm00001d040656
		Zm00001d037711	Zm00001d040670
		Zm00001d037724	Zm00001d040705
		Zm00001d037729	Zm00001d040731
		Zm00001d037769	Zm00001d040752
		Zm00001d037779	Zm00001d040979
		Zm00001d037783	Zm00001d040996
		Zm00001d037794	Zm00001d041025
		Zm00001d037797	Zm00001d041065
		Zm00001d037816	Zm00001d041154
		Zm00001d037828	Zm00001d041246
		Zm00001d037857	Zm00001d041287
		Zm00001d037868	Zm00001d041319
		Zm00001d037873	Zm00001d041387
		Zm00001d037894	Zm00001d041426
		Zm00001d037939	Zm00001d041464
		Zm00001d037941	Zm00001d041476
		Zm00001d037951	Zm00001d041480
		Zm00001d037969	Zm00001d041523
		Zm00001d037974	Zm00001d041567
		Zm00001d038023	Zm00001d041594
		Zm00001d038049	Zm00001d041618
		Zm00001d038060	Zm00001d041638
		Zm00001d038064	Zm00001d041657
		Zm00001d038080	Zm00001d041672
		Zm00001d038092	Zm00001d041678
		Zm00001d038115	Zm00001d041679
		Zm00001d038153	Zm00001d041692
		Zm00001d038174	Zm00001d041725
		Zm00001d038196	Zm00001d041727
		Zm00001d038201	Zm00001d041730
		Zm00001d038250	Zm00001d041732
		Zm00001d038267	Zm00001d041741
		Zm00001d038269	Zm00001d041750
		Zm00001d038288	Zm00001d041753
		Zm00001d038297	Zm00001d041760
		Zm00001d038340	Zm00001d041775
		Zm00001d038351	Zm00001d041787
		Zm00001d038358	Zm00001d041792
		Zm00001d038379	Zm00001d041793
		Zm00001d038408	Zm00001d041817
		Zm00001d038420	Zm00001d041842
		Zm00001d038451	Zm00001d041882
		Zm00001d038465	Zm00001d041949
		Zm00001d038477	Zm00001d041951
		Zm00001d038478	Zm00001d041960
		Zm00001d038526	Zm00001d041994
		Zm00001d038544	Zm00001d042019
		Zm00001d038563	Zm00001d042023
		Zm00001d038638	Zm00001d042030
		Zm00001d038687	Zm00001d042050
		Zm00001d038695	Zm00001d042114
		Zm00001d038696	Zm00001d042143
		Zm00001d038699	Zm00001d042148
		Zm00001d038700	Zm00001d042152
		Zm00001d038712	Zm00001d042182
		Zm00001d038732	Zm00001d042210
		Zm00001d038750	Zm00001d042214
		Zm00001d038764	Zm00001d042244
		Zm00001d038772	Zm00001d042256
		Zm00001d038791	Zm00001d042258
		Zm00001d038810	Zm00001d042264
		Zm00001d038838	Zm00001d042274
		Zm00001d038841	Zm00001d042279
		Zm00001d038843	Zm00001d042302
		Zm00001d038863	Zm00001d042307
		Zm00001d038866	Zm00001d042308
		Zm00001d038870	Zm00001d042341
		Zm00001d038878	Zm00001d042357
		Zm00001d038891	Zm00001d042361
		Zm00001d038907	Zm00001d042367
		Zm00001d038910	Zm00001d042420
		Zm00001d038924	Zm00001d042473
		Zm00001d038973	Zm00001d042490
		Zm00001d038998	Zm00001d042525
		Zm00001d039006	Zm00001d042555
		Zm00001d039011	Zm00001d042611
		Zm00001d039071	Zm00001d042643
		Zm00001d039077	Zm00001d042654
		Zm00001d039081	Zm00001d042660
		Zm00001d039106	Zm00001d042693
		Zm00001d039116	Zm00001d042695
		Zm00001d039119	Zm00001d042730
		Zm00001d039179	Zm00001d042731
		Zm00001d039240	Zm00001d042735
		Zm00001d039241	Zm00001d042739
		Zm00001d039243	Zm00001d042758
		Zm00001d039245	Zm00001d042772
		Zm00001d039301	Zm00001d042779
		Zm00001d039310	Zm00001d042780
		Zm00001d039316	Zm00001d042822
		Zm00001d039323	Zm00001d042863
		Zm00001d039324	Zm00001d042868
		Zm00001d039330	Zm00001d042874
		Zm00001d039371	Zm00001d042901
		Zm00001d039378	Zm00001d042966
		Zm00001d039386	Zm00001d043023
		Zm00001d039391	Zm00001d043025
		Zm00001d039392	Zm00001d043049
		Zm00001d039393	Zm00001d043050
		Zm00001d039424	Zm00001d043088
		Zm00001d039454	Zm00001d043137
		Zm00001d039471	Zm00001d043145
		Zm00001d039487	Zm00001d043155
		Zm00001d039520	Zm00001d043156
		Zm00001d039524	Zm00001d043157
		Zm00001d039532	Zm00001d043171
		Zm00001d039565	Zm00001d043202
		Zm00001d039607	Zm00001d043216
		Zm00001d039615	Zm00001d043220
		Zm00001d039639	Zm00001d043223
		Zm00001d039670	Zm00001d043229
		Zm00001d039678	Zm00001d043231
		Zm00001d039730	Zm00001d043238
		Zm00001d039735	Zm00001d043259
		Zm00001d039771	Zm00001d043266
		Zm00001d039772	Zm00001d043270
		Zm00001d039851	Zm00001d043329
		Zm00001d039907	Zm00001d043370
		Zm00001d039914	Zm00001d043375
		Zm00001d039919	Zm00001d043382
		Zm00001d039926	Zm00001d043429
		Zm00001d039944	Zm00001d043441
		Zm00001d039958	Zm00001d043469
		Zm00001d039963	Zm00001d043479
		Zm00001d039988	Zm00001d043498
		Zm00001d039993	Zm00001d043512
		Zm00001d040005	Zm00001d043536
		Zm00001d040014	Zm00001d043549
		Zm00001d040026	Zm00001d043554
		Zm00001d040027	Zm00001d043558
		Zm00001d040028	Zm00001d043563
		Zm00001d040056	Zm00001d043612
		Zm00001d040087	Zm00001d043658
		Zm00001d040100	Zm00001d043663
		Zm00001d040125	Zm00001d043665
		Zm00001d040126	Zm00001d043709
		Zm00001d040127	Zm00001d043729
		Zm00001d040158	Zm00001d043730
		Zm00001d040190	Zm00001d043740
		Zm00001d040205	Zm00001d043778
		Zm00001d040228	Zm00001d043789
		Zm00001d040263	Zm00001d043868
		Zm00001d040276	Zm00001d043871
		Zm00001d040285	Zm00001d043907
		Zm00001d040304	Zm00001d043912
		Zm00001d040399	Zm00001d044010
		Zm00001d040445	Zm00001d044024
		Zm00001d040456	Zm00001d044027
		Zm00001d040479	Zm00001d044045
		Zm00001d040497	Zm00001d044061
		Zm00001d040508	Zm00001d044074
		Zm00001d040509	Zm00001d044079
		Zm00001d040519	Zm00001d044086
		Zm00001d040573	Zm00001d044107
		Zm00001d040581	Zm00001d044117
		Zm00001d040593	Zm00001d044122
		Zm00001d040613	Zm00001d044124
		Zm00001d040619	Zm00001d044131
		Zm00001d040656	Zm00001d044138
		Zm00001d040671	Zm00001d044142
		Zm00001d040705	Zm00001d044146
		Zm00001d040731	Zm00001d044157
		Zm00001d040770	Zm00001d044168
		Zm00001d040783	Zm00001d044204
		Zm00001d040807	Zm00001d044228
		Zm00001d040819	Zm00001d044231
		Zm00001d040836	Zm00001d044239
		Zm00001d040837	Zm00001d044254
		Zm00001d040880	Zm00001d044272
		Zm00001d040883	Zm00001d044277
		Zm00001d040979	Zm00001d044308
		Zm00001d040996	Zm00001d044311
		Zm00001d041025	Zm00001d044327
		Zm00001d041082	Zm00001d044339
		Zm00001d041204	Zm00001d044355
		Zm00001d041205	Zm00001d044365
		Zm00001d041246	Zm00001d044368
		Zm00001d041363	Zm00001d044374
		Zm00001d041381	Zm00001d044389
		Zm00001d041387	Zm00001d044396
		Zm00001d041439	Zm00001d044443
		Zm00001d041472	Zm00001d044446
		Zm00001d041476	Zm00001d044508
		Zm00001d041515	Zm00001d044524
		Zm00001d041567	Zm00001d044535
		Zm00001d041578	Zm00001d044604
		Zm00001d041590	Zm00001d044615
		Zm00001d041637	Zm00001d044618
		Zm00001d041638	Zm00001d044650
		Zm00001d041660	Zm00001d044662
		Zm00001d041663	Zm00001d044677
		Zm00001d041670	Zm00001d044686
		Zm00001d041679	Zm00001d044698
		Zm00001d041725	Zm00001d044705
		Zm00001d041727	Zm00001d044734
		Zm00001d041732	Zm00001d044748
		Zm00001d041741	Zm00001d044752
		Zm00001d041753	Zm00001d044771
		Zm00001d041768	Zm00001d044864
		Zm00001d041776	Zm00001d044907
		Zm00001d041787	Zm00001d044954
		Zm00001d041792	Zm00001d045028
		Zm00001d041796	Zm00001d045031
		Zm00001d041817	Zm00001d045051
		Zm00001d041842	Zm00001d045053
		Zm00001d041844	Zm00001d045055
		Zm00001d041846	Zm00001d045069
		Zm00001d041922	Zm00001d045090
		Zm00001d041951	Zm00001d045111
		Zm00001d041960	Zm00001d045130
		Zm00001d042019	Zm00001d045174
		Zm00001d042024	Zm00001d045179
		Zm00001d042056	Zm00001d045193
		Zm00001d042062	Zm00001d045204
		Zm00001d042063	Zm00001d045210
		Zm00001d042099	Zm00001d045227
		Zm00001d042108	Zm00001d045264
		Zm00001d042114	Zm00001d045313
		Zm00001d042134	Zm00001d045352
		Zm00001d042135	Zm00001d045361
		Zm00001d042143	Zm00001d045386
		Zm00001d042148	Zm00001d045404
		Zm00001d042244	Zm00001d045498
		Zm00001d042276	Zm00001d045499
		Zm00001d042279	Zm00001d045557
		Zm00001d042293	Zm00001d045599
		Zm00001d042319	Zm00001d045605
		Zm00001d042337	Zm00001d045620
		Zm00001d042361	Zm00001d045651
		Zm00001d042494	Zm00001d045698
		Zm00001d042503	Zm00001d045725
		Zm00001d042540	Zm00001d045812
		Zm00001d042551	Zm00001d045843
		Zm00001d042555	Zm00001d045845
		Zm00001d042611	Zm00001d045877
		Zm00001d042619	Zm00001d045888
		Zm00001d042631	Zm00001d045889
		Zm00001d042633	Zm00001d045978
		Zm00001d042636	Zm00001d045988
		Zm00001d042654	Zm00001d045993
		Zm00001d042684	Zm00001d046132
		Zm00001d042717	Zm00001d046183
		Zm00001d042731	Zm00001d046184
		Zm00001d042738	Zm00001d046192
		Zm00001d042749	Zm00001d046232
		Zm00001d042758	Zm00001d046261
		Zm00001d042772	Zm00001d046263
		Zm00001d042779	Zm00001d046286
		Zm00001d042786	Zm00001d046317
		Zm00001d042822	Zm00001d046318
		Zm00001d042863	Zm00001d046330
		Zm00001d042901	Zm00001d046346
		Zm00001d042905	Zm00001d046404
		Zm00001d042909	Zm00001d046422
		Zm00001d042948	Zm00001d046423
		Zm00001d042966	Zm00001d046451
		Zm00001d042993	Zm00001d046453
		Zm00001d043025	Zm00001d046455
		Zm00001d043049	Zm00001d046583
		Zm00001d043060	Zm00001d046587
		Zm00001d043091	Zm00001d046611
		Zm00001d043094	Zm00001d046621
		Zm00001d043096	Zm00001d046634
		Zm00001d043101	Zm00001d046697
		Zm00001d043155	Zm00001d046735
		Zm00001d043156	Zm00001d046812
		Zm00001d043195	Zm00001d046824
		Zm00001d043196	Zm00001d046827
		Zm00001d043229	Zm00001d046834
		Zm00001d043231	Zm00001d046852
		Zm00001d043232	Zm00001d046865
		Zm00001d043266	Zm00001d046881
		Zm00001d043270	Zm00001d046900
		Zm00001d043283	Zm00001d046916
[truncated: 507 more rows]
