# Supplementary material for: Molecular Mechanisms Underlying Salt Tolerance in Maize: A Combined Transcriptome and Metabolome Analysis
Source: Plants (Basel). 2025 Jul 2;14(13):2031. doi: 10.3390/plants14132031 (PMC12251963; doi:10.3390/plants14132031)
Supplement: Supplementary file 1 [file plants-14-02031-s001.zip › Supplementary Files/Supplementary Tables/Table S4. Significantly enriched DEGs with the plant hormone signal transduction in maize J1285.xlsx]

## Sheet: Sheet1
Table S4. Significantly enriched DEGs with the plant hormone signal transduction in maize J1285
Gene id	result	GeneDescription	GO	KEGG	KOG
Zm00001d009626	up	protein phosphatase homolog9	GO:0006470;GO:0043169;GO:0016787;GO:0004722;GO:0004721;GO:0046872;GO:0016021;GO:0016020;GO:0003824	K14497-ko04016 MAPK signaling pathway - plant;ko04075 Plant hormone signal transduction;ko04931 Insulin resistance	KOG0698-Serine/threonine protein phosphatase[T]
Zm00001d003598	up	Two-component response regulator ARR16	GO:0005622;GO:0000160	K14492-ko04075 Plant hormone signal transduction	-
Zm00001d028574	up	Protein phosphatase 2C 37	GO:0006470;GO:0043169;GO:0016787;GO:0004722;GO:0004721;GO:0046872;GO:0003824	K14497-ko04016 MAPK signaling pathway - plant;ko04075 Plant hormone signal transduction;ko04931 Insulin resistance	KOG0698-Serine/threonine protein phosphatase[T]
Zm00001d050768	up	Two-component response regulator ARR16	GO:0005622;GO:0000160;GO:0009735;GO:0005634;GO:0005829	K14492-ko04075 Plant hormone signal transduction	KOG1601-GATA-4/5/6 transcription factors[K]
Zm00001d012296	up	ABA response element binding factor%3B Putative bZIP transcription factor superfamily protein	GO:0006355;GO:0003700	K14432-ko04075 Plant hormone signal transduction	-
Zm00001d030028	down	myc transcription factor7	GO:0046983	K13422-ko04016 MAPK signaling pathway - plant;ko04075 Plant hormone signal transduction	-
Zm00001d030021	up	BR-signaling kinase 2	GO:0016310;GO:0016301;GO:0006468;GO:0004672;GO:0005524	K14500-ko04075 Plant hormone signal transduction	-
Zm00001d027899	up	ZIM motif family protein	-	K13464-ko04075 Plant hormone signal transduction	-
Zm00001d046751	down	bZIP transcription factor family protein	GO:0006351;GO:0043565;GO:0006355;GO:0003700	K14431-ko04075 Plant hormone signal transduction	-
Zm00001d024160	down	Transcription factor TGA4	GO:0006351;GO:0043565;GO:0006355;GO:0003700	K14431-ko04075 Plant hormone signal transduction	-
Zm00001d042779	up	Protein ABSCISIC ACID-INSENSITIVE 5	GO:0006355;GO:0003700	K14432-ko04075 Plant hormone signal transduction	-
Zm00001d011849	up	Two-component response regulator ARR9	GO:0005622;GO:0000160;GO:0009735;GO:0005634;GO:0000156	K14492-ko04075 Plant hormone signal transduction	-
Zm00001d005609	up	protein phosphatase homolog7	GO:0006470;GO:0043169;GO:0016787;GO:0004722;GO:0004721;GO:0046872;GO:0003824	K14497-ko04016 MAPK signaling pathway - plant;ko04075 Plant hormone signal transduction;ko04931 Insulin resistance	KOG0698-Serine/threonine protein phosphatase[T]
Zm00001d039006	up	Auxin response factor 3	GO:0009734;GO:0009725;GO:0005634;GO:0006355;GO:0006351;GO:0003677	K14486-ko04075 Plant hormone signal transduction	-
Zm00001d007188	up	ETHYLENE INSENSITIVE 3-like 2 protein	GO:0006355;GO:0005634;GO:0003700	K14514-ko04016 MAPK signaling pathway - plant;ko04075 Plant hormone signal transduction	-
Zm00001d047017	down	Putative HLH DNA-binding domain superfamily protein	GO:0003677;GO:0046983	K13422-ko04016 MAPK signaling pathway - plant;ko04075 Plant hormone signal transduction	-
Zm00001d028265	down	Response regulator 8%3B Two-component response regulator ARR1	GO:0007165;GO:0000160;GO:0005634;GO:0006355;GO:0006351;GO:0003700;GO:0003677;GO:0009735;GO:0005515;GO:0000156;GO:0005622	K14491-ko04075 Plant hormone signal transduction	-
Zm00001d029577	up	-	GO:0016021;GO:0016020	K14487-ko04075 Plant hormone signal transduction	-
Zm00001d027901	down	ZIM motif family protein	-	K13464-ko04075 Plant hormone signal transduction	-
Zm00001d029975	up	Serine/threonine-protein kinase SRK2C	GO:0016310;GO:0016301;GO:0006468;GO:0004672;GO:0005524;GO:0004674;GO:0000166	K14498-ko04016 MAPK signaling pathway - plant;ko04075 Plant hormone signal transduction	KOG0583-Serine/threonine protein kinase[T]
Zm00001d048263	down	Putative tify domain/CCT motif transcription factor family protein%3B ZIM motif family protein	-	K13464-ko04075 Plant hormone signal transduction	-
Zm00001d049715	down	IAA25-auxin-responsive Aux/IAA family member	GO:0009734;GO:0005634;GO:0006355;GO:0006351	K14484-ko04075 Plant hormone signal transduction	-
Zm00001d053815	up	Auxin-responsive protein SAUR71	GO:0009733	K14488-ko04075 Plant hormone signal transduction	-
Zm00001d036880	up	EIN3-binding F-box protein 1	-	K14515-ko04016 MAPK signaling pathway - plant;ko04075 Plant hormone signal transduction	KOG1947-Leucine rich repeat proteins, some proteins contain F-box[R]
Zm00001d033050	down	ZIM motif family protein	-	K13464-ko04075 Plant hormone signal transduction	-
Zm00001d047053	up	BR-signaling kinase 2	GO:0016310;GO:0016301;GO:0006468;GO:0004672;GO:0005524	K14500-ko04075 Plant hormone signal transduction	-
Zm00001d010791	up	Histidine-containing phosphotransfer protein 4	GO:0004871;GO:0005622;GO:0000160	K14490-ko04075 Plant hormone signal transduction	KOG4747-Two-component phosphorelay intermediate involved in MAP kinase cascade regulation[T]
Zm00001d019734	down	Ethylene-responsive transcription factor 1B	GO:0005634;GO:0006355;GO:0006351;GO:0003700;GO:0003677	K14516-ko04016 MAPK signaling pathway - plant;ko04075 Plant hormone signal transduction	-
Zm00001d037694	down	Histidine-containing phosphotransfer protein 4	GO:0004871;GO:0005622;GO:0000160	K14490-ko04075 Plant hormone signal transduction	-
Zm00001d052148	up	SAUR12-auxin-responsive SAUR family member	GO:0009733	K14488-ko04075 Plant hormone signal transduction	-
Zm00001d023242	up	Two-component response regulator ARR9	GO:0005622;GO:0000160;GO:0009735;GO:0005634	K14492-ko04075 Plant hormone signal transduction	-
Zm00001d020100	up	protein phosphatase homolog6	GO:0006470;GO:0043169;GO:0016787;GO:0004722;GO:0004721;GO:0046872;GO:0003824	K14497-ko04016 MAPK signaling pathway - plant;ko04075 Plant hormone signal transduction;ko04931 Insulin resistance	KOG0698-Serine/threonine protein phosphatase[T]
Zm00001d020725	up	BRI1 kinase inhibitor 1	GO:0016310;GO:0016301	K14499-ko04075 Plant hormone signal transduction	-
Zm00001d018414	up	IAA9-auxin-responsive Aux/IAA family member	GO:0009734;GO:0005634;GO:0006355;GO:0006351	K14484-ko04075 Plant hormone signal transduction	-
