# Supplementary material for: Molecular Mechanisms Underlying Salt Tolerance in Maize: A Combined Transcriptome and Metabolome Analysis
Source: Plants (Basel). 2025 Jul 2;14(13):2031. doi: 10.3390/plants14132031 (PMC12251963; doi:10.3390/plants14132031)
Supplement: Supplementary file 1 [file plants-14-02031-s001.zip › Supplementary Files/Supplementary Tables/Table S5. Significantly enriched DEGs with the MAPK signaling pathway in maize J1285.xlsx]

## Sheet: Sheet1
Table S5. Significantly enriched DEGs with the MAPK signaling pathway in maize J1285
Gene id	result	GeneDescription	GO	KEGG	KOG
Zm00001d005609	up	protein phosphatase homolog7	GO:0006470;GO:0043169;GO:0016787;GO:0004722;GO:0004721;GO:0046872;GO:0003824	K14497-ko04016 MAPK signaling pathway - plant;ko04075 Plant hormone signal transduction;ko04931 Insulin resistance	KOG0698-Serine/threonine protein phosphatase[T]
Zm00001d007188	up	ETHYLENE INSENSITIVE 3-like 2 protein	GO:0006355;GO:0005634;GO:0003700	K14514-ko04016 MAPK signaling pathway - plant;ko04075 Plant hormone signal transduction	-
Zm00001d009626	up	protein phosphatase homolog9	GO:0006470;GO:0043169;GO:0016787;GO:0004722;GO:0004721;GO:0046872;GO:0016021;GO:0016020;GO:0003824	K14497-ko04016 MAPK signaling pathway - plant;ko04075 Plant hormone signal transduction;ko04931 Insulin resistance	KOG0698-Serine/threonine protein phosphatase[T]
Zm00001d010399	down	Putative WRKY DNA-binding domain superfamily protein isoform 1%3B Putative WRKY DNA-binding domain superfamily protein isoform 2	GO:0043565;GO:0006355;GO:0003700;GO:0003677	K13424-ko04016 MAPK signaling pathway - plant;ko04626 Plant-pathogen interaction	-
Zm00001d011656	down	Putative MAPKKK family protein kinase	GO:0016310;GO:0016301;GO:0006468;GO:0005524;GO:0004674;GO:0004672;GO:0000166	K20716-ko04016 MAPK signaling pathway - plant	-
Zm00001d014840	up	Basic endochitinase 1	GO:0016998;GO:0004568;GO:0006032;GO:0005975;GO:0008061	K20547-ko00520 Amino sugar and nucleotide sugar metabolism;ko04016 MAPK signaling pathway - plant	KOG4742-Predicted chitinase[R]
Zm00001d014842	up	Basic endochitinase B	GO:0016998;GO:0004568;GO:0006032;GO:0005975;GO:0008061	K20547-ko00520 Amino sugar and nucleotide sugar metabolism;ko04016 MAPK signaling pathway - plant	KOG4742-Predicted chitinase[R]
Zm00001d019734	down	Ethylene-responsive transcription factor 1B	GO:0005634;GO:0006355;GO:0006351;GO:0003700;GO:0003677	K14516-ko04016 MAPK signaling pathway - plant;ko04075 Plant hormone signal transduction	-
Zm00001d020100	up	protein phosphatase homolog6	GO:0006470;GO:0043169;GO:0016787;GO:0004722;GO:0004721;GO:0046872;GO:0003824	K14497-ko04016 MAPK signaling pathway - plant;ko04075 Plant hormone signal transduction;ko04931 Insulin resistance	KOG0698-Serine/threonine protein phosphatase[T]
Zm00001d028574	up	Protein phosphatase 2C 37	GO:0006470;GO:0043169;GO:0016787;GO:0004722;GO:0004721;GO:0046872;GO:0003824	K14497-ko04016 MAPK signaling pathway - plant;ko04075 Plant hormone signal transduction;ko04931 Insulin resistance	KOG0698-Serine/threonine protein phosphatase[T]
Zm00001d028711	up	MAP kinase3	GO:0016310;GO:0016301;GO:0006468;GO:0004672;GO:0005524;GO:0000165;GO:0004707;GO:0004674;GO:0000166;GO:0005622;GO:0016740	K20536-ko04016 MAPK signaling pathway - plant	KOG0660-Mitogen-activated protein kinase[T]
Zm00001d029975	up	Serine/threonine-protein kinase SRK2C	GO:0016310;GO:0016301;GO:0006468;GO:0004672;GO:0005524;GO:0004674;GO:0000166	K14498-ko04016 MAPK signaling pathway - plant;ko04075 Plant hormone signal transduction	KOG0583-Serine/threonine protein kinase[T]
Zm00001d030028	down	myc transcription factor7	GO:0046983	K13422-ko04016 MAPK signaling pathway - plant;ko04075 Plant hormone signal transduction	-
Zm00001d034979	down	Protein MKS1	-	K20725-ko04016 MAPK signaling pathway - plant	-
Zm00001d036880	up	EIN3-binding F-box protein 1	-	K14515-ko04016 MAPK signaling pathway - plant;ko04075 Plant hormone signal transduction	KOG1947-Leucine rich repeat proteins, some proteins contain F-box[R]
Zm00001d038023	down	Putative WRKY DNA-binding domain superfamily protein	GO:0043565;GO:0006355;GO:0003700;GO:0003677	K13424-ko04016 MAPK signaling pathway - plant;ko04626 Plant-pathogen interaction	-
Zm00001d038451	down	Putative WRKY DNA-binding domain superfamily protein	GO:0043565;GO:0006355;GO:0003700;GO:0003677	K13424-ko04016 MAPK signaling pathway - plant;ko04626 Plant-pathogen interaction	-
Zm00001d043025	down	Probable WRKY transcription factor 33	GO:0043565;GO:0006355;GO:0003700	K13424-ko04016 MAPK signaling pathway - plant;ko04626 Plant-pathogen interaction	-
Zm00001d047017	down	Putative HLH DNA-binding domain superfamily protein	GO:0003677;GO:0046983	K13422-ko04016 MAPK signaling pathway - plant;ko04075 Plant hormone signal transduction	-
