# Supplementary material for: Molecular Mechanisms Underlying Salt Tolerance in Maize: A Combined Transcriptome and Metabolome Analysis
Source: Plants (Basel). 2025 Jul 2;14(13):2031. doi: 10.3390/plants14132031 (PMC12251963; doi:10.3390/plants14132031)
Supplement: Supplementary file 1 [file plants-14-02031-s001.zip › Supplementary Files/Supplementary Tables/Table S6. The TFs responses to salt stress in maize J1285.xls]

## Sheet: Sheet1
Table S6. The TFs responses to salt stress in maize J1285
Gene id	result	GeneDescription	Transcription Factor，TF	GO	KEGG	KOG
Zm00001d019734	down	Ethylene-responsive transcription factor 1B	AP2/EREBP	GO:0005634;GO:0006355;GO:0006351;GO:0003700;GO:0003677	K14516-ko04016 MAPK signaling pathway - plant;ko04075 Plant hormone signal transduction	-
Zm00001d039006	up	Auxin response factor 3	ARF	GO:0009734;GO:0009725;GO:0005634;GO:0006355;GO:0006351;GO:0003677	K14486-ko04075 Plant hormone signal transduction	-
Zm00001d030028	down	myc transcription factor7	bHLH	GO:0046983	K13422-ko04016 MAPK signaling pathway - plant;ko04075 Plant hormone signal transduction	-
Zm00001d047017	down	Putative HLH DNA-binding domain superfamily protein	bHLH	GO:0003677;GO:0046983	K13422-ko04016 MAPK signaling pathway - plant;ko04075 Plant hormone signal transduction	-
Zm00001d024160	down	Transcription factor TGA4	bZIP	GO:0006351;GO:0043565;GO:0006355;GO:0003700	K14431-ko04075 Plant hormone signal transduction	-
Zm00001d046751	down	bZIP transcription factor family protein	bZIP	GO:0006351;GO:0043565;GO:0006355;GO:0003700	K14431-ko04075 Plant hormone signal transduction	-
Zm00001d042779	up	Protein ABSCISIC ACID-INSENSITIVE 5	bZIP	GO:0006355;GO:0003700	K14432-ko04075 Plant hormone signal transduction	-
Zm00001d012296	up	ABA response element binding factor%3B Putative bZIP transcription factor superfamily protein	bZIP	GO:0006355;GO:0003700	K14432-ko04075 Plant hormone signal transduction	-
Zm00001d036880	up	EIN3-binding F-box protein 1	EBF	-	K14515-ko04016 MAPK signaling pathway - plant;ko04075 Plant hormone signal transduction	KOG1947-Leucine rich repeat proteins, some proteins contain F-box[R]
Zm00001d007188	up	ETHYLENE INSENSITIVE 3-like 2 protein	EIL	GO:0006355;GO:0005634;GO:0003700	K14514-ko04016 MAPK signaling pathway - plant;ko04075 Plant hormone signal transduction	-
Zm00001d043025	down	Probable WRKY transcription factor 33	WRKY	GO:0043565;GO:0006355;GO:0003700	K13424-ko04016 MAPK signaling pathway - plant;ko04626 Plant-pathogen interaction	-
Zm00001d038023	down	Putative WRKY DNA-binding domain superfamily protein	WRKY	GO:0043565;GO:0006355;GO:0003700;GO:0003677	K13424-ko04016 MAPK signaling pathway - plant;ko04626 Plant-pathogen interaction	-
Zm00001d038451	down	Putative WRKY DNA-binding domain superfamily protein	WRKY	GO:0043565;GO:0006355;GO:0003700;GO:0003677	K13424-ko04016 MAPK signaling pathway - plant;ko04626 Plant-pathogen interaction	-
Zm00001d010399	down	Putative WRKY DNA-binding domain superfamily protein isoform 1%3B Putative WRKY DNA-binding domain superfamily protein isoform 2	WRKY	GO:0043565;GO:0006355;GO:0003700;GO:0003677	K13424-ko04016 MAPK signaling pathway - plant;ko04626 Plant-pathogen interaction	-
Zm00001d048263	down	Putative tify domain/CCT motif transcription factor family protein%3B ZIM motif family protein	TIFY	-	K13464-ko04075 Plant hormone signal transduction	-
Zm00001d027899	up	ZIM motif family protein	TIFY	-	K13464-ko04075 Plant hormone signal transduction	-
Zm00001d027901	down	ZIM motif family protein	TIFY	-	K13464-ko04075 Plant hormone signal transduction	-
Zm00001d033050	down	ZIM motif family protein	TIFY	-	K13464-ko04075 Plant hormone signal transduction	-
